# Supplementary material for: EPHA3 Could Be a Novel Prognosis Biomarker and Correlates with Immune Infiltrates in Bladder Cancer
Source: Cancers (Basel). 2023 Jan 19;15(3):621. doi: 10.3390/cancers15030621 (PMC9913674; doi:10.3390/cancers15030621)
Supplement: Supplementary file 1 [file cancers-15-00621-s001.zip]

Archive with 3 entries (3 files):
- cancers-2096656-File S1.pdf
- Table S1.xls
- Table S2.xlsx
