# Supplementary material for: EPHA3 Could Be a Novel Prognosis Biomarker and Correlates with Immune Infiltrates in Bladder Cancer
Source: Cancers (Basel). 2023 Jan 19;15(3):621. doi: 10.3390/cancers15030621 (PMC9913674; doi:10.3390/cancers15030621)
Supplement: Supplementary file 1 [file cancers-15-00621-s001.zip › Table S1.xls]

Query	Statistic	P-value	FDR (BH)	Event_SD	Event_TD
EPHA3	1	1.00E-73	1.00E-69	408	408
A1CF	-0.059115514	0.233475572	0.346933866	408	108
GPR124	0.743813724	4.86E-73	4.87E-69	408	408
A2LD1	0.006711426	0.892493459	0.927790799	408	408
A2ML1	0.038196637	0.441627418	0.56322316	408	398
PCDH18	0.737962978	2.42E-71	1.62E-67	408	408
A4GALT	0.093610691	0.05886607	0.114705299	408	408
A4GNT	0.001164264	0.981295433	0.987662582	408	233
AAA1	-0.004080226	0.934516293	0.956854187	408	109
COL14A1	0.726399352	4.07E-68	2.04E-64	408	408
AACSL	-0.009861631	0.842584359	0.893388091	408	240
MRVI1	0.715535028	3.11E-65	1.25E-61	408	408
AADACL2	0.077193972	0.119522331	0.204250632	408	160
FAT4	0.712202485	2.24E-64	7.48E-61	408	408
ZNF521	0.710716409	5.35E-64	1.53E-60	408	408
AADAC	-0.007890911	0.87374605	0.915055222	408	364
AADAT	-0.029164684	0.556924805	0.669425085	408	408
RUNX1T1	0.70483434	1.60E-62	4.00E-59	408	375
AAK1	0.095439528	0.054070859	0.106878181	408	408
C7orf58	0.70406497	2.47E-62	5.51E-59	408	408
AANAT	0.039859078	0.42199617	0.544526082	408	249
CDH11	0.70304461	4.41E-62	8.84E-59	408	408
FILIP1L	0.69938676	3.44E-61	6.27E-58	408	408
C10orf72	0.696751417	1.48E-60	2.48E-57	408	408
ZEB1	0.69544656	3.04E-60	4.68E-57	408	408
AASDH	-0.053509935	0.280897981	0.399834282	408	408
AASS	0.090420937	0.068069129	0.129258486	408	408
MYLK	0.695228319	3.42E-60	4.90E-57	408	408
RHOJ	0.692992819	1.16E-59	1.55E-56	408	408
ABAT	0.026289386	0.596471207	0.702347036	408	408
ABCA10	-0.015601131	0.753384566	0.82829332	408	404
OLFML1	0.691805962	2.20E-59	2.76E-56	408	408
ABCA12	0.045471584	0.359595059	0.481430753	408	400
ABCA13	-0.014242651	0.774250634	0.843634078	408	392
EBF1	0.69121087	3.04E-59	3.48E-56	408	408
DCHS1	0.691157113	3.12E-59	3.48E-56	408	408
SPARCL1	0.688361442	1.40E-58	1.47E-55	408	408
MSRB3	0.68791125	1.77E-58	1.78E-55	408	408
ABCA4	0.053102859	0.284579041	0.403919289	408	403
ABCA5	-0.017200093	0.729053732	0.809534738	408	408
LAMA2	0.683317786	1.99E-57	1.90E-54	408	408
ABCA7	-0.034111985	0.492010681	0.610619583	408	408
DOK6	0.679706691	1.30E-56	1.18E-53	408	406
PDGFRB	0.677696832	3.63E-56	3.16E-53	408	408
A2M	0.677460257	4.09E-56	3.42E-53	408	408
NID2	0.672768116	4.38E-55	3.51E-52	408	408
LRRC32	0.672514271	4.97E-55	3.83E-52	408	408
GEM	0.67077669	1.18E-54	8.78E-52	408	408
ABCC9	0.670178352	1.59E-54	1.14E-51	408	408
ABCB6	-0.084138553	0.08963768	0.161644815	408	408
ABCB7	0.031197292	0.52975894	0.644774298	408	408
ABCB8	0.021754795	0.661292777	0.756588078	408	408
NEGR1	0.668284251	4.05E-54	2.80E-51	408	408
COL15A1	0.666412433	1.01E-53	6.77E-51	408	408
NAP1L3	0.665955618	1.27E-53	8.19E-51	408	406
ABCC12	-0.011855399	0.811306418	0.871097411	408	39
ABCC13	0.078785014	0.112067722	0.194226819	408	226
ABCC1	-0.045030654	0.364277632	0.486358555	408	408
ABCC2	0.050279547	0.311001859	0.432451568	408	396
DACT3	0.664346249	2.77E-53	1.73E-50	408	408
ABCC4	0.063376881	0.201423221	0.308930756	408	408
EDNRA	0.664241274	2.91E-53	1.77E-50	408	408
ABCC6P1	-0.034261855	0.490109335	0.609240519	408	167
ABCC6P2	-0.018317467	0.712209359	0.797055827	408	372
ABCC6	-0.026676347	0.591075433	0.697539593	408	400
COL8A1	0.663894255	3.44E-53	2.03E-50	408	408
FBXL7	0.662865816	5.66E-53	3.24E-50	408	408
ABCD1	0.040388962	0.415847708	0.538498741	408	408
LHFP	0.662723905	6.06E-53	3.37E-50	408	408
ABCD3	0.060609065	0.221855003	0.333723062	408	408
ABCD4	-0.0859069	0.083075106	0.152105823	408	408
ABCE1	-0.016652619	0.737355282	0.815590452	408	408
SGCD	0.662282064	7.49E-53	4.06E-50	408	402
ABCF2	-0.021963549	0.658247388	0.754481726	408	408
PTGFR	0.660670072	1.62E-52	8.55E-50	408	389
ABCG1	0.018346249	0.711777276	0.796781401	408	408
RASL12	0.660306681	1.93E-52	9.91E-50	408	408
DDR2	0.65919397	3.27E-52	1.64E-49	408	406
ABCG5	0.0094687	0.848779566	0.897533118	408	323
ABCG8	0.022187231	0.654990492	0.751651176	408	165
ABHD10	-0.047598569	0.337539661	0.460097748	408	408
JAM3	0.658133862	5.41E-52	2.65E-49	408	408
ABHD12B	0.057791573	0.244130419	0.359859008	408	324
ABHD12	-0.015925216	0.748432421	0.824703168	408	408
MEF2C	0.657748329	6.49E-52	3.10E-49	408	408
ECM2	0.657351681	7.83E-52	3.65E-49	408	408
ABHD14B	-0.087925456	0.076063915	0.141557121	408	408
ABHD15	-0.003559035	0.942865608	0.962698729	408	408
ABHD1	-0.07429671	0.134084683	0.223794492	408	390
UNC5C	0.657167559	8.54E-52	3.89E-49	408	378
ABHD3	0.022811584	0.645934365	0.743907657	408	408
COL6A3	0.65640683	1.22E-51	5.44E-49	408	408
ABHD5	0.024967802	0.61506553	0.718454434	408	408
ABHD6	0.06543475	0.187143672	0.291299197	408	408
ABHD8	-0.048444009	0.329018848	0.451182766	408	408
ABI1	0.008317884	0.866976294	0.910438647	408	408
TEK	0.655176796	2.17E-51	9.47E-49	408	408
PDE1A	0.654980837	2.38E-51	1.02E-48	408	406
PRKG1	0.654572747	2.88E-51	1.20E-48	408	392
HEPH	0.653913168	3.92E-51	1.60E-48	408	408
ABI3BP	0.652406908	7.88E-51	3.16E-48	408	408
ABLIM1	-0.030928787	0.533308696	0.647836116	408	408
FILIP1	0.650527699	1.87E-50	7.37E-48	408	406
ABLIM3	0.074602152	0.132487834	0.221682965	408	408
ABO	0.042995713	0.386376685	0.509417521	408	388
ZEB2	0.648842163	4.06E-50	1.56E-47	408	408
JAM2	0.648032459	5.87E-50	2.22E-47	408	407
ABR	-0.018168629	0.714445237	0.798889093	408	408
PLCL1	0.646837231	1.01E-49	3.75E-47	408	408
ABTB1	-0.009902024	0.841948038	0.893024134	408	408
ABTB2	0.072173342	0.14559848	0.239090164	408	408
ACAA1	-0.06260385	0.206986853	0.315670137	408	408
ENTPD1	0.645880105	1.56E-49	5.67E-47	408	408
ACACA	-0.074336127	0.133877782	0.22354222	408	408
ZFPM2	0.644041395	3.56E-49	1.27E-46	408	408
ACAD10	-0.03259083	0.511529998	0.628564789	408	408
ACAD11	-0.007521484	0.879610844	0.919219126	408	408
ACAD8	-0.054934264	0.268272536	0.386105215	408	408
LUM	0.64327931	5.01E-49	1.76E-46	408	408
ACADL	0.007067032	0.88683446	0.92383966	408	351
ACADM	0.073619183	0.137679688	0.22880417	408	408
GUCY1B3	0.64069217	1.58E-48	5.47E-46	408	408
FBN1	0.63972007	2.43E-48	8.27E-46	408	408
PODN	0.638021912	5.13E-48	1.72E-45	408	408
DCN	0.637137525	7.56E-48	2.48E-45	408	408
FGF7	0.636507103	9.96E-48	3.19E-45	408	408
SLIT2	0.636487868	1.00E-47	3.19E-45	408	387
ACAP3	-0.071702702	0.148249727	0.24245083	408	408
CLIP3	0.636057638	1.21E-47	3.79E-45	408	408
LDB2	0.635463717	1.57E-47	4.83E-45	408	408
MAP1A	0.635282295	1.70E-47	5.14E-45	408	408
ACBD4	-0.076597459	0.122414952	0.208288282	408	408
ACBD5	0.058750095	0.236383029	0.350682349	408	408
ACBD6	-0.028709231	0.563103395	0.674788318	408	408
ACBD7	-0.072554562	0.143477596	0.236265432	408	408
PDLIM3	0.635252902	1.72E-47	5.14E-45	408	408
SMOC2	0.634408962	2.48E-47	7.30E-45	408	408
VCAN	0.633843315	3.16E-47	9.19E-45	408	408
CD200	0.63291944	4.71E-47	1.35E-44	408	408
ACCN5	0.02099683	0.672396978	0.765491636	408	93
ACCSL	-0.070728352	0.15385508	0.249602071	408	25
ACCS	-0.088350129	0.074651894	0.139551148	408	408
ACD	-0.028786268	0.562056013	0.673774854	408	408
ACE2	-0.077115422	0.119900159	0.204800246	408	398
ACER1	0.074762736	0.131654208	0.220711816	408	137
ACER2	0.02792196	0.573860393	0.683958341	408	408
ACER3	0.045390583	0.360452429	0.482334137	408	408
ACTA2	0.631871974	7.38E-47	2.08E-44	408	408
MMP16	0.630863744	1.14E-46	3.16E-44	408	401
MOXD1	0.630369654	1.40E-46	3.85E-44	408	408
ACLY	0.059506932	0.230389383	0.343238404	408	408
ACMSD	0.005252013	0.9157722	0.943153624	408	107
ACN9	0.018947206	0.702776731	0.789939172	408	408
SPON1	0.630306227	1.44E-46	3.91E-44	408	408
ACO2	0.062054728	0.211005928	0.320408713	408	408
LMOD1	0.630024493	1.63E-46	4.34E-44	408	408
S1PR1	0.629967517	1.67E-46	4.39E-44	408	408
TCEAL7	0.629868525	1.74E-46	4.52E-44	408	408
FOXF1	0.629725811	1.85E-46	4.69E-44	408	408
GUCY1A3	0.629720612	1.85E-46	4.69E-44	408	408
ACOT4	0.028977775	0.559456388	0.671445151	408	408
NTM	0.628428889	3.20E-46	8.02E-44	408	408
ACOT7	-0.011640509	0.814664126	0.873479349	408	408
TCF4	0.628214121	3.50E-46	8.67E-44	408	408
ACOT9	0.05724638	0.248615443	0.36500468	408	408
ACOX1	0.088522298	0.07408555	0.138660538	408	408
SYT11	0.626532312	7.12E-46	1.74E-43	408	408
ACOX3	-0.005972211	0.904274244	0.935509044	408	408
ACOXL	-0.082035395	0.097977259	0.173903591	408	399
DAAM2	0.624947064	1.38E-45	3.34E-43	408	408
ACP2	-0.003531187	0.943311908	0.963007273	408	408
PDE3A	0.624784824	1.48E-45	3.53E-43	408	400
COL3A1	0.624167417	1.92E-45	4.52E-43	408	408
ACPL2	-0.028762423	0.562380101	0.674082744	408	408
ACPP	0.033607922	0.498434333	0.616378575	408	407
ACPT	-0.01638401	0.741439566	0.818797939	408	136
ACRBP	0.032938998	0.507027084	0.624347171	408	408
ACRC	-0.066685884	0.178834257	0.280955241	408	408
ACRV1	0.054506717	0.272020883	0.389988032	408	359
EMILIN1	0.623488161	2.54E-45	5.93E-43	408	408
ACSBG1	0.004680818	0.92490396	0.949586881	408	407
ACSBG2	-0.030389892	0.540469082	0.65451152	408	295
ACSF2	-0.092682353	0.06143167	0.118976011	408	408
ACSF3	-0.09571762	0.05337097	0.105738979	408	408
COL4A1	0.623207779	2.86E-45	6.58E-43	408	408
ACSL3	-0.039998012	0.420378947	0.542893561	408	408
HGF	0.622596882	3.68E-45	8.38E-43	408	397
ACSL5	-0.03522495	0.477985469	0.597765109	408	408
SPARC	0.622126957	4.47E-45	1.01E-42	408	408
ACSM1	0.001688207	0.972880724	0.98263502	408	382
ACSM2A	0.068004455	0.170376248	0.270708777	408	88
ACSM2B	-0.021870528	0.659603721	0.755345355	408	59
SYNPO2	0.621384043	6.08E-45	1.35E-42	408	408
ACSM4	-0.007801581	0.875163569	0.915833711	408	23
MYH11	0.620027668	1.06E-44	2.34E-42	408	408
ACSS1	0.076165943	0.124541221	0.211117695	408	408
ACSS2	-0.065444786	0.187075909	0.291241031	408	408
CALD1	0.61982371	1.15E-44	2.52E-42	408	408
KCNE4	0.619767214	1.18E-44	2.55E-42	408	408
CALCRL	0.619654519	1.24E-44	2.64E-42	408	408
ACTBL2	0.042628284	0.390452075	0.513709571	408	243
PDE5A	0.619474564	1.33E-44	2.79E-42	408	408
CNRIP1	0.619471124	1.33E-44	2.79E-42	408	408
ACTG1	-0.040005651	0.420290136	0.542848808	408	408
MFAP4	0.6193338	1.41E-44	2.92E-42	408	408
ACTL6A	-0.094185033	0.057323639	0.112187471	408	408
ACTL6B	0.089933468	0.069574266	0.131680071	408	36
ACTL7A	-0.055107828	0.26676101	0.384555698	408	31
ACTL7B	0.016927702	0.733180217	0.81272125	408	121
ACTL8	-0.024795836	0.617503613	0.720435216	408	292
ACTL9	-0.018355443	0.711639266	0.796684669	408	12
CACNA1C	0.61880087	1.75E-44	3.59E-42	408	408
MYOCD	0.618500939	1.98E-44	4.02E-42	408	388
SNED1	0.618345498	2.11E-44	4.24E-42	408	408
EDIL3	0.618013888	2.42E-44	4.80E-42	408	405
ACTR10	0.073358951	0.13908001	0.230733221	408	408
CD93	0.617938564	2.50E-44	4.90E-42	408	408
TNS1	0.617729289	2.72E-44	5.29E-42	408	408
AOC3	0.617675896	2.78E-44	5.35E-42	408	408
ACTR3B	-0.020510893	0.679553795	0.771186806	408	408
FGFR1	0.617349505	3.17E-44	6.05E-42	408	408
ACTR3	0.049326021	0.320278824	0.442294776	408	408
TIE1	0.617266332	3.28E-44	6.20E-42	408	408
ACTR6	0.030675229	0.536671804	0.650856603	408	408
ACTR8	-0.074873244	0.131082897	0.219919561	408	408
COL1A2	0.617032542	3.61E-44	6.76E-42	408	408
TMEM100	0.616846463	3.89E-44	7.22E-42	408	388
ACVR1C	0.065436167	0.187134105	0.291299197	408	400
RASGRF2	0.616157849	5.14E-44	9.46E-42	408	407
ACVR2A	0.003778134	0.939354889	0.960239022	408	408
ACVR2B	-0.046863412	0.34506277	0.467365269	408	408
LZTS1	0.616005183	5.47E-44	9.97E-42	408	408
FXYD6	0.615974603	5.54E-44	1.00E-41	408	408
ACY3	-0.068112091	0.169699228	0.269825542	408	396
PLN	0.615433421	6.89E-44	1.23E-41	408	401
ACYP2	-0.029512288	0.552231531	0.665299609	408	408
ADAD1	0.028657029	0.563813654	0.675370878	408	16
ADAD2	-0.034932479	0.481649867	0.60095808	408	384
ADAL	0.059289133	0.232103067	0.345252666	408	408
PPFIA2	0.615423385	6.92E-44	1.23E-41	408	333
ADAM11	0.031945425	0.519931832	0.635979831	408	408
ITGA1	0.615024892	8.13E-44	1.43E-41	408	408
ETV1	0.614955211	8.36E-44	1.46E-41	408	408
BOC	0.613865934	1.30E-43	2.24E-41	408	408
ADAM18	-0.02685958	0.588528259	0.695322136	408	55
IGF1	0.613848686	1.30E-43	2.24E-41	408	408
ARHGAP20	0.612182437	2.54E-43	4.32E-41	408	406
ADAM21P1	0.041943377	0.398117937	0.521706778	408	267
ADAM21	0.069545574	0.160873437	0.258664565	408	376
RCAN2	0.611638374	3.16E-43	5.32E-41	408	408
RFTN2	0.610492444	4.98E-43	8.32E-41	408	408
ADAM28	0.079542882	0.108647741	0.189292014	408	408
ELN	0.610258989	5.46E-43	9.01E-41	408	408
ADAM2	-0.007428971	0.881080567	0.919901158	408	106
ADAM30	-0.073942998	0.135952374	0.226418361	408	29
ADAM32	0.091652769	0.06438424	0.123449269	408	383
HPSE2	0.610250232	5.48E-43	9.01E-41	408	300
ADAM3A	-0.009588741	0.84688591	0.896337143	408	19
ADAM5P	-0.030524334	0.538678246	0.652658213	408	19
HSPB6	0.610034187	5.97E-43	9.73E-41	408	408
ADAM7	-0.047951514	0.333965457	0.456218434	408	13
ADAM8	-0.018982592	0.702248025	0.789509188	408	408
LRFN5	0.609773604	6.62E-43	1.07E-40	408	393
BCL6B	0.609221336	8.24E-43	1.32E-40	408	408
ARHGAP24	0.609164512	8.42E-43	1.34E-40	408	408
PTPRD	0.608878809	9.43E-43	1.49E-40	408	396
ADAMTS13	-0.08066409	0.103739639	0.182029851	408	408
SGIP1	0.608641846	1.04E-42	1.62E-40	408	408
COL4A2	0.608605956	1.05E-42	1.63E-40	408	408
PRUNE2	0.608488534	1.10E-42	1.70E-40	408	405
FBLN5	0.6063161	2.58E-42	3.95E-40	408	408
FERMT2	0.606206984	2.69E-42	4.09E-40	408	408
ADAMTS19	0.094635722	0.056136864	0.110233687	408	305
DKK2	0.60599649	2.92E-42	4.41E-40	408	394
ADAMTS20	0.009259731	0.852078127	0.900026883	408	283
HEYL	0.605155089	4.06E-42	6.07E-40	408	408
PRELP	0.605132737	4.09E-42	6.08E-40	408	408
CDH5	0.60412736	6.05E-42	8.92E-40	408	408
ADAMTS5	0.603379435	8.08E-42	1.18E-39	408	408
CTGF	0.602912601	9.68E-42	1.41E-39	408	408
FAM198B	0.602353925	1.20E-41	1.73E-39	408	408
CPXM2	0.602134817	1.31E-41	1.87E-39	408	408
SOX5	0.601542	1.64E-41	2.33E-39	408	383
OGN	0.601205861	1.87E-41	2.64E-39	408	355
HSPA12B	0.600475903	2.47E-41	3.46E-39	408	408
IGDCC4	0.600006934	2.96E-41	4.12E-39	408	408
FHL1	0.599795998	3.20E-41	4.43E-39	408	408
ITGA11	0.599422336	3.70E-41	5.07E-39	408	408
ADAP1	-0.041460687	0.403574345	0.526996802	408	408
DACT1	0.599358441	3.79E-41	5.16E-39	408	408
FAM38B	0.598679944	4.90E-41	6.64E-39	408	407
ADARB2	0.080584514	0.104082096	0.182500986	408	232
ADAR	0.045357692	0.360800941	0.482681112	408	408
NBLA00301	0.597892052	6.62E-41	8.90E-39	408	362
DIXDC1	0.597826492	6.78E-41	9.06E-39	408	408
GPR133	0.597224495	8.52E-41	1.13E-38	408	400
ADA	0.056473244	0.255073581	0.371996222	408	408
ADCK1	-0.090037504	0.069250775	0.131154492	408	408
ADCK2	0.067363943	0.17444676	0.275647056	408	408
ADCK4	-0.08217929	0.097387664	0.173109637	408	408
GPC6	0.596152024	1.28E-40	1.69E-38	408	407
ADCY10	0.069550579	0.160843243	0.258657507	408	309
BNC2	0.595571191	1.59E-40	2.08E-38	408	408
PGR	0.595438526	1.67E-40	2.18E-38	408	403
ADCY3	0.014773808	0.766071848	0.837556847	408	408
PDZRN3	0.594919633	2.03E-40	2.63E-38	408	408
ACTG2	0.594744289	2.17E-40	2.79E-38	408	408
ADCY6	-0.001808652	0.970946737	0.981423347	408	408
P2RY14	0.594629815	2.27E-40	2.89E-38	408	404
ADCY8	0.063616858	0.199718368	0.306636602	408	106
KCNJ8	0.594348347	2.52E-40	3.19E-38	408	408
PRSS35	0.593798901	3.09E-40	3.90E-38	408	379
SORBS1	0.593517986	3.43E-40	4.29E-38	408	408
ADAMTS12	0.59351035	3.44E-40	4.29E-38	408	400
C6orf186	0.592736212	4.60E-40	5.69E-38	408	299
SHE	0.59268264	4.69E-40	5.77E-38	408	408
KCNMB1	0.592395079	5.22E-40	6.38E-38	408	408
ELTD1	0.592222007	5.57E-40	6.77E-38	408	408
PCDHGA12	0.591629305	6.94E-40	8.38E-38	408	400
PXDN	0.591290087	7.87E-40	9.45E-38	408	408
ADH4	0.076959505	0.120652883	0.205875592	408	262
ADH5	0.027056583	0.585795323	0.692950896	408	408
ADH6	0.076254468	0.124102699	0.210534552	408	340
ADH7	-0.041875309	0.398884693	0.522404223	408	277
ADHFE1	-0.00028077	0.995488889	0.996731882	408	407
ADRA2A	0.591245467	8.00E-40	9.55E-38	408	408
ADIG	-0.094748342	0.055843513	0.109775927	408	73
CNN1	0.59075936	9.58E-40	1.14E-37	408	408
ADIPOR1	0.018386573	0.711172059	0.796339511	408	408
ADIPOR2	0.0066732	0.893102114	0.928137527	408	408
ADK	-0.088005996	0.075794467	0.141199859	408	408
HAND2	0.590340257	1.12E-39	1.32E-37	408	404
ADM	-0.085973997	0.082833952	0.151789053	408	408
ADNP2	0.081546764	0.100000605	0.176891566	408	408
ADNP	0.090531567	0.067731281	0.128677881	408	408
FAM26E	0.589605433	1.47E-39	1.72E-37	408	408
WBSCR17	0.589190278	1.71E-39	1.99E-37	408	392
KIAA1644	0.588647431	2.09E-39	2.42E-37	408	408
TCF21	0.588578685	2.14E-39	2.47E-37	408	408
ADO	0.048424642	0.329212472	0.451386528	408	408
ADPGK	-0.086638759	0.080475108	0.148252573	408	408
ADPRHL1	-0.01251246	0.801061361	0.864077326	408	408
C1QTNF7	0.587684024	2.97E-39	3.40E-37	408	407
SYPL2	0.587664484	2.99E-39	3.41E-37	408	406
CCDC102B	0.58748719	3.19E-39	3.62E-37	408	408
THY1	0.587382398	3.32E-39	3.73E-37	408	408
ADAMTS9	0.587371911	3.33E-39	3.73E-37	408	408
GAS7	0.587159921	3.60E-39	4.01E-37	408	408
RGS5	0.587140756	3.63E-39	4.02E-37	408	408
SDPR	0.586470793	4.63E-39	5.10E-37	408	408
ADRB1	0.023089304	0.641922723	0.740690075	408	402
ADRB2	-0.017973367	0.717382202	0.801368606	408	407
ITGA8	0.584864589	8.30E-39	9.10E-37	408	394
PDGFRA	0.584688045	8.85E-39	9.64E-37	408	408
SYNM	0.583602572	1.31E-38	1.42E-36	408	408
MYCT1	0.583508332	1.36E-38	1.46E-36	408	408
ADSL	0.025633446	0.605668278	0.71029788	408	408
GLT8D2	0.583392296	1.41E-38	1.52E-36	408	408
ADSS	0.088317936	0.074758181	0.13968471	408	408
ARHGAP31	0.582776032	1.77E-38	1.88E-36	408	408
AEBP2	0.062063137	0.210943962	0.320338884	408	408
AEN	0.064094775	0.196354468	0.302677279	408	408
F2R	0.582127994	2.23E-38	2.36E-36	408	408
COL5A1	0.582121131	2.23E-38	2.36E-36	408	408
FRZB	0.581330257	2.97E-38	3.11E-36	408	408
STARD8	0.580914844	3.44E-38	3.60E-36	408	408
AFARP1	0.002866248	0.953973358	0.970235093	408	356
SSC5D	0.580457611	4.05E-38	4.21E-36	408	408
HSPB2	0.580254091	4.36E-38	4.51E-36	408	408
TRPC4	0.57983617	5.06E-38	5.20E-36	408	407
VCAM1	0.578808606	7.29E-38	7.46E-36	408	408
CTSK	0.57742165	1.19E-37	1.21E-35	408	408
GLI2	0.577158072	1.31E-37	1.32E-35	408	406
ADAMTSL1	0.576908832	1.43E-37	1.44E-35	408	406
AFM	0.002891879	0.953562239	0.970063037	408	60
AFP	-0.01949126	0.694664031	0.783632312	408	132
AFTPH	0.040690449	0.412373079	0.535499089	408	408
CHRM2	0.576298946	1.77E-37	1.77E-35	408	255
AGAP11	-0.062419259	0.208331669	0.317212895	408	408
AGAP1	0.068326421	0.168357101	0.268287346	408	408
RSPO3	0.576296276	1.77E-37	1.77E-35	408	369
CD248	0.576157118	1.86E-37	1.85E-35	408	408
LOC399959	0.576046799	1.94E-37	1.91E-35	408	408
AGAP5	-0.041187676	0.406680175	0.530219604	408	408
COL1A1	0.575875126	2.06E-37	2.02E-35	408	408
LAMA4	0.575517104	2.33E-37	2.28E-35	408	408
TMEM119	0.574761956	3.04E-37	2.96E-35	408	408
AGA	-0.054397706	0.272982287	0.39103079	408	408
AGBL1	-0.007581792	0.878652968	0.918466787	408	79
SH3RF3	0.574642036	3.17E-37	3.07E-35	408	408
AGBL3	0.047516751	0.338371701	0.460824557	408	396
AGBL4	0.088589422	0.073865695	0.138326538	408	301
AGBL5	-0.071249697	0.150836184	0.245638748	408	408
NR2F1	0.57449366	3.34E-37	3.22E-35	408	408
AGFG1	0.069471044	0.161323626	0.259263646	408	408
NRP2	0.57353463	4.67E-37	4.48E-35	408	408
AGGF1	0.048046529	0.333007423	0.455126793	408	408
AGK	0.011717824	0.813455668	0.872470481	408	408
AGL	0.090901951	0.066610173	0.126908775	408	408
MCAM	0.573467503	4.78E-37	4.56E-35	408	408
AGPAT1	0.0847135	0.087459825	0.15856721	408	408
CSDC2	0.5733169	5.03E-37	4.78E-35	408	399
TAGLN	0.572949968	5.72E-37	5.41E-35	408	408
KCNT2	0.572679201	6.29E-37	5.92E-35	408	391
AGPAT5	0.056476926	0.255042547	0.371980198	408	408
AGPAT6	-0.091688149	0.064280879	0.12329112	408	408
PCDH17	0.572313711	7.14E-37	6.69E-35	408	408
AGPHD1	-0.042725281	0.389373695	0.512663154	408	408
MAP1B	0.571796015	8.54E-37	7.96E-35	408	408
RSPO2	0.571560331	9.27E-37	8.60E-35	408	282
AGR3	0.050949017	0.304595107	0.425490775	408	242
PRR16	0.57090275	1.16E-36	1.07E-34	408	407
AGRP	0.054908048	0.268501349	0.386379049	408	214
RYR2	0.570664886	1.26E-36	1.16E-34	408	402
CD34	0.570629702	1.28E-36	1.17E-34	408	408
ATP8B2	0.569894157	1.65E-36	1.50E-34	408	408
FAM124B	0.56981619	1.69E-36	1.54E-34	408	407
TMEM200A	0.568593329	2.58E-36	2.33E-34	408	408
AGXT2L1	-0.002004104	0.967808704	0.979387233	408	155
AGXT2L2	-0.027905702	0.574083551	0.684102298	408	408
AGXT2	-0.012670182	0.798607102	0.862520194	408	46
AGXT	0.011763678	0.812739154	0.872028571	408	148
HSPB7	0.568565265	2.60E-36	2.34E-34	408	406
CPEB1	0.568271093	2.88E-36	2.58E-34	408	317
AHCYL2	0.067346629	0.174557788	0.275779019	408	408
POSTN	0.567847245	3.33E-36	2.96E-34	408	408
AHDC1	0.032392193	0.514108299	0.630819505	408	408
AHI1	0.029367705	0.5541813	0.667087338	408	408
LEF1	0.56760982	3.61E-36	3.20E-34	408	408
AQP1	0.567513206	3.73E-36	3.29E-34	408	408
AHRR	0.039904257	0.421469879	0.543987037	408	408
AHR	0.027309802	0.582291166	0.690384157	408	408
ANGPTL2	0.567185661	4.17E-36	3.67E-34	408	408
CASQ2	0.566727496	4.88E-36	4.27E-34	408	374
AHSG	0.001774197	0.971499964	0.981636078	408	161
AHSP	0.041212949	0.406392062	0.529916851	408	140
ANXA6	0.566373184	5.50E-36	4.79E-34	408	408
LSAMP	0.565926822	6.40E-36	5.56E-34	408	408
ADAMTS2	0.565425154	7.59E-36	6.56E-34	408	408
LGI2	0.565315338	7.88E-36	6.78E-34	408	407
ADAMTS10	0.565222817	8.13E-36	6.96E-34	408	408
ANK2	0.565180646	8.25E-36	7.03E-34	408	405
SOBP	0.565161249	8.30E-36	7.05E-34	408	408
FMOD	0.565091104	8.50E-36	7.19E-34	408	408
AIM1L	-0.06117482	0.217562783	0.328481948	408	407
FHL5	0.564917489	9.02E-36	7.59E-34	408	396
AIM2	-0.027132658	0.584741541	0.692153618	408	402
TBX5	0.564831192	9.28E-36	7.79E-34	408	400
LPPR4	0.564160061	1.16E-35	9.73E-34	408	408
AIPL1	-0.063642546	0.1995365	0.306474733	408	142
AIP	-0.075178963	0.129512338	0.21783256	408	408
LRRN4CL	0.56384784	1.29E-35	1.08E-33	408	408
AEBP1	0.563209842	1.60E-35	1.33E-33	408	408
AK1	-0.019530269	0.694083667	0.783313404	408	408
HMCN1	0.562724478	1.89E-35	1.56E-33	408	408
AK3L1	-0.054742783	0.269946871	0.387808747	408	408
AK3	-0.055900111	0.259935448	0.377335081	408	408
ATP1B2	0.562680395	1.92E-35	1.58E-33	408	408
AK7	0.012489079	0.801425344	0.864283925	408	392
TGFB3	0.562448426	2.07E-35	1.70E-33	408	408
C21orf34	0.561086435	3.27E-35	2.67E-33	408	322
ZNF366	0.560743901	3.67E-35	2.98E-33	408	395
ADAMTSL3	0.560515753	3.96E-35	3.20E-33	408	398
AKAP14	-0.037095912	0.454907219	0.57630972	408	116
AKAP1	-0.009124202	0.854218811	0.901480548	408	408
CYYR1	0.560487253	4.00E-35	3.22E-33	408	408
GHR	0.559768975	5.08E-35	4.07E-33	408	406
AKAP4	0.042373106	0.393297663	0.516707402	408	32
CXorf36	0.558870913	6.84E-35	5.46E-33	408	408
SFRP4	0.558698162	7.24E-35	5.76E-33	408	397
AKAP7	0.011086025	0.823343604	0.879874686	408	408
ASPN	0.557512879	1.07E-34	8.50E-33	408	408
AKAP8	-0.09488837	0.055480544	0.10921234	408	408
PABPC5	0.557496002	1.08E-34	8.51E-33	408	388
AKD1	0.039754949	0.423210629	0.545882349	408	408
MEOX2	0.557316475	1.14E-34	8.99E-33	408	371
AKIRIN2	-0.088309595	0.07478574	0.139723181	408	408
APLNR	0.55691685	1.31E-34	1.02E-32	408	408
LRRK2	0.55682377	1.35E-34	1.05E-32	408	408
AKR1A1	-0.05739977	0.247347821	0.3635857	408	408
AKR1B10	-0.084617941	0.087818819	0.1590793	408	402
AKR1B15	-0.03667086	0.46009466	0.581018645	408	351
AKR1B1	0.069990793	0.158203839	0.255190888	408	408
AKR1C1	-0.063854027	0.198043803	0.304648874	408	408
AKR1C2	-0.076590712	0.122447976	0.20832679	408	407
AKR1C3	-0.054605559	0.271151165	0.389047195	408	408
AKR1C4	0.053883351	0.277549748	0.396412069	408	173
AKR1CL1	0.063796411	0.198449664	0.305085921	408	93
AKR1D1	-0.053538959	0.280636766	0.399568554	408	182
AKR1E2	-0.008889405	0.857929995	0.904159531	408	404
AKR7A2	0.068248294	0.168845406	0.268787728	408	408
TENC1	0.555745353	1.92E-34	1.49E-32	408	408
AKR7L	-0.053788576	0.278396973	0.397339037	408	406
VAT1L	0.555664843	1.97E-34	1.52E-32	408	404
ATP10A	0.555648357	1.98E-34	1.53E-32	408	408
AKT2	0.042671437	0.389972095	0.513246494	408	408
AGTR1	0.55528633	2.23E-34	1.71E-32	408	385
FAM19A5	0.555066527	2.40E-34	1.83E-32	408	408
HSPG2	0.554930538	2.51E-34	1.91E-32	408	408
ALAS1	-0.073569817	0.137944492	0.229149256	408	408
ALAS2	0.076531364	0.122738787	0.208662183	408	253
ALB	0.032768667	0.509227399	0.626431302	408	285
ALCAM	0.040429189	0.415383105	0.538088405	408	408
PPP1R12B	0.554621988	2.77E-34	2.11E-32	408	408
SRL	0.554509851	2.88E-34	2.18E-32	408	402
POPDC2	0.554455314	2.93E-34	2.21E-32	408	408
GSTM5	0.554437599	2.94E-34	2.21E-32	408	402
GYPC	0.554191132	3.19E-34	2.39E-32	408	408
SULF1	0.553661641	3.79E-34	2.83E-32	408	408
ISLR	0.553395428	4.14E-34	3.07E-32	408	408
VIM	0.55318537	4.43E-34	3.28E-32	408	408
PDZRN4	0.552231899	6.04E-34	4.45E-32	408	344
MYL9	0.551968758	6.58E-34	4.83E-32	408	408
DPYSL2	0.551859433	6.81E-34	4.98E-32	408	408
ALDH3B1	0.042401212	0.392983634	0.516531793	408	408
LOC728264	0.551441198	7.80E-34	5.69E-32	408	408
HSD11B1	0.551363426	8.00E-34	5.81E-32	408	405
ALDH5A1	0.016954851	0.732768575	0.812399714	408	408
ALDH6A1	0.08882355	0.073103009	0.137064724	408	408
NEXN	0.551189514	8.46E-34	6.12E-32	408	408
ALDH8A1	0.043431557	0.381576156	0.503916812	408	397
ALDH9A1	0.084422066	0.08855838	0.160075116	408	408
RECK	0.55116085	8.54E-34	6.16E-32	408	408
ALDOB	0.080782521	0.103231627	0.181342834	408	319
BGN	0.551111136	8.68E-34	6.24E-32	408	408
ALG10B	0.018661596	0.707049235	0.793406997	408	408
ALG10	-0.031468364	0.526187437	0.641635009	408	408
ALG11	0.053075767	0.284825174	0.404211402	408	408
ALG12	0.010940181	0.825630172	0.881519389	408	408
ALG13	-0.077599383	0.117587053	0.201699978	408	408
CXCL12	0.551061654	8.82E-34	6.31E-32	408	408
PYGM	0.550922071	9.23E-34	6.58E-32	408	405
CRISPLD2	0.550708597	9.88E-34	7.03E-32	408	408
ALG1	-0.008980257	0.856493613	0.903263058	408	408
ALG2	-0.034470363	0.487470656	0.606699442	408	408
COL5A2	0.550673373	1.00E-33	7.08E-32	408	408
ALG5	-0.006291151	0.899188612	0.932252488	408	408
IGFBP7	0.549819385	1.32E-33	9.29E-32	408	408
CPXM1	0.549758772	1.34E-33	9.44E-32	408	408
ALG9	-0.04344695	0.381407284	0.50372698	408	408
ALKBH1	-0.073767849	0.136884584	0.227652667	408	408
TSPAN18	0.549748489	1.35E-33	9.44E-32	408	408
ALKBH3	-0.015010339	0.762438017	0.835209213	408	408
KLF9	0.549733163	1.35E-33	9.45E-32	408	408
ALKBH5	0.038235856	0.441158382	0.562768189	408	408
PTGER3	0.549424689	1.49E-33	1.04E-31	408	400
ALKBH7	-0.068631466	0.166460629	0.265793408	408	408
NRXN2	0.549240835	1.59E-33	1.10E-31	408	407
PAMR1	0.548942433	1.74E-33	1.21E-31	408	408
PALLD	0.548663075	1.91E-33	1.31E-31	408	408
ALMS1P	-0.069436713	0.161531314	0.259451827	408	355
ALMS1	0.078907333	0.111510085	0.193360667	408	408
ALOX12B	-0.093596148	0.058905567	0.114759952	408	341
ALOX12P2	-0.095113109	0.054902093	0.108200508	408	384
ALOX12	-0.033103512	0.504906629	0.622462529	408	405
ALOX15B	0.070467762	0.155381096	0.251650092	408	406
ALOX15	0.015521337	0.754605411	0.829320205	408	396
EMCN	0.548566767	1.97E-33	1.35E-31	408	408
ALOX5	0.001198583	0.980744185	0.987492651	408	408
ALOXE3	-0.027246032	0.58317272	0.691006769	408	397
ALPI	0.001792811	0.971201078	0.981450388	408	39
ALPK1	0.004997961	0.919832456	0.946071584	408	408
SCN7A	0.548487663	2.02E-33	1.38E-31	408	272
FLNC	0.548356955	2.10E-33	1.44E-31	408	407
HSD17B6	0.548094869	2.29E-33	1.56E-31	408	408
ALPPL2	0.036234815	0.465450346	0.586294884	408	252
ALPP	0.021348673	0.667233431	0.761679145	408	361
RAB23	0.547878581	2.45E-33	1.66E-31	408	408
MRGPRF	0.547687351	2.61E-33	1.76E-31	408	408
CNTN4	0.547663962	2.63E-33	1.77E-31	408	406
KIAA1755	0.547350297	2.90E-33	1.95E-31	408	401
PRICKLE1	0.547191859	3.05E-33	2.04E-31	408	408
ALS2	0.016466856	0.740179084	0.817586098	408	408
ALX1	0.052695112	0.28829862	0.407899106	408	249
ALX3	0.01827857	0.71279344	0.797353389	408	407
ALX4	0.072102828	0.145993386	0.239562037	408	90
AMAC1L2	0.050164655	0.3121102	0.433391507	408	323
HTR2A	0.546911292	3.34E-33	2.22E-31	408	263
AMAC1	-0.050034428	0.313369611	0.434765523	408	109
AMACR	0.00241411	0.961227627	0.97528749	408	408
AMBN	0.029841128	0.547809473	0.661442903	408	39
AMBP	-0.008550064	0.863299081	0.907905523	408	232
CPA3	0.54623969	4.14E-33	2.75E-31	408	406
AMD1	0.033746265	0.496666919	0.614847973	408	408
AMDHD1	-0.007630594	0.877877976	0.91770453	408	376
AMDHD2	0.042394256	0.39306134	0.516539977	408	408
AMELX	0.027223683	0.583481822	0.691152215	408	38
AMELY	-0.037809518	0.446272454	0.567666491	408	59
FSTL1	0.545674807	4.95E-33	3.27E-31	408	408
P2RX1	0.545652585	4.98E-33	3.29E-31	408	404
AMH	-0.058551371	0.237974837	0.352552127	408	395
ITGB3	0.545524215	5.19E-33	3.41E-31	408	407
TNFSF4	0.545116436	5.91E-33	3.87E-31	408	408
AMIGO2	0.008938572	0.857152606	0.903767858	408	408
F2RL2	0.545007548	6.11E-33	3.99E-31	408	403
AMMECR1L	-0.042353697	0.393514617	0.516895167	408	408
AMMECR1	-0.051841904	0.296187082	0.41643787	408	408
AMN1	0.052039856	0.294344191	0.414376264	408	408
AMN	-0.087999289	0.075816876	0.141202239	408	407
PGM5	0.544847695	6.43E-33	4.19E-31	408	407
PDE2A	0.54469725	6.74E-33	4.38E-31	408	408
KANK2	0.544639954	6.87E-33	4.44E-31	408	408
RBM24	0.543729377	9.15E-33	5.90E-31	408	392
FAM180A	0.54329255	1.05E-32	6.75E-31	408	364
AMPD3	0.023907598	0.630163274	0.730684528	408	408
NCAM1	0.542949093	1.17E-32	7.50E-31	408	407
AMTN	-0.019916365	0.688349155	0.77839212	408	216
AMT	-0.078663367	0.112624466	0.194955762	408	408
AMY1A	-0.022118428	0.655991598	0.752584615	408	324
AMY2A	-0.070879205	0.152976883	0.248539394	408	260
AMY2B	-0.013106709	0.791824895	0.85688063	408	408
AMZ1	0.096233354	0.052092946	0.103663618	408	391
PID1	0.542399698	1.39E-32	8.88E-31	408	408
AMZ2	-0.014234335	0.774378886	0.843694214	408	408
ANAPC10	0.025670413	0.605148276	0.709895693	408	408
RGS22	0.542257022	1.45E-32	9.26E-31	408	266
ANAPC13	0.045589685	0.358347282	0.480103453	408	408
ANAPC16	-0.015682351	0.752142527	0.827336145	408	408
ANAPC1	-0.007568901	0.878857712	0.918585013	408	408
FIBIN	0.54223286	1.47E-32	9.30E-31	408	405
AMPH	0.541989257	1.58E-32	1.00E-30	408	406
ANAPC5	-0.034663072	0.485038708	0.604211208	408	408
ERG	0.541028142	2.14E-32	1.35E-30	408	408
ANGEL1	0.076548624	0.122654155	0.208553677	408	408
ANGEL2	0.068316575	0.168418579	0.268342653	408	408
C1orf95	0.540953452	2.19E-32	1.37E-30	408	335
ADRB3	0.540857395	2.25E-32	1.41E-30	408	326
SLC2A4	0.540729944	2.35E-32	1.46E-30	408	406
PRND	0.540614081	2.43E-32	1.51E-30	408	344
LIMS2	0.540221158	2.75E-32	1.71E-30	408	408
ANGPTL3	-0.005918049	0.905138275	0.935855743	408	295
ANGPTL4	-0.050021717	0.313492716	0.434839495	408	408
ANGPTL5	0.075531904	0.127717345	0.215445103	408	147
PCDHGB7	0.54015874	2.80E-32	1.73E-30	408	404
ITGBL1	0.539482207	3.46E-32	2.13E-30	408	408
SYNE1	0.539383558	3.57E-32	2.19E-30	408	408
ANK1	0.05032517	0.310562459	0.431990399	408	407
CACNA1H	0.538987326	4.03E-32	2.47E-30	408	408
ANK3	0.085788701	0.08350131	0.152767869	408	408
ANKAR	0.058745666	0.236418425	0.350708907	408	408
ANKDD1A	0.058714993	0.236663656	0.35099477	408	408
ANKFN1	0.07056575	0.15480594	0.250883478	408	265
ANKFY1	-0.081645943	0.099587254	0.176269263	408	408
ANKHD1-EIF4EBP3	0.045190383	0.362576978	0.484539742	408	408
ANKHD1	0.078438978	0.113657124	0.19636101	408	408
FNDC1	0.538654738	4.47E-32	2.73E-30	408	401
ANKIB1	0.09103725	0.066204457	0.126279805	408	408
C2orf40	0.538484012	4.71E-32	2.87E-30	408	322
ANKLE1	0.051411147	0.300223869	0.420795459	408	408
ANKLE2	-0.042713412	0.38950556	0.512800812	408	408
ANKMY1	-0.069771472	0.159514712	0.256986079	408	408
ANKMY2	0.048810718	0.325366527	0.447183791	408	408
ANKRA2	-0.031555935	0.525036267	0.640815955	408	408
ANKRD10	-0.002265811	0.963607731	0.976960713	408	408
ANKRD11	0.024202771	0.625944046	0.727437698	408	408
OLFML3	0.538449996	4.76E-32	2.89E-30	408	408
GNG11	0.538435395	4.79E-32	2.90E-30	408	408
ANKRD13B	-0.017855598	0.719155618	0.802812423	408	408
LPAR4	0.53829451	5.00E-32	3.02E-30	408	330
PCDH10	0.537957629	5.55E-32	3.34E-30	408	370
ANKRD16	-0.08487083	0.086871343	0.157716882	408	408
ANKRD17	0.08795108	0.075978105	0.141423683	408	408
ANKRD19	0.046706162	0.346685685	0.468898119	408	408
EGR2	0.537762387	5.89E-32	3.54E-30	408	408
ANKRD20A3	0.008165297	0.869394513	0.912106594	408	372
ANKRD20A4	0.094875218	0.055514554	0.109263562	408	227
ANKRD20B	0.01067835	0.829738888	0.884822357	408	363
ANKRD22	-0.075662674	0.127057186	0.214571941	408	408
ANKRD23	-0.086851725	0.079731021	0.147254547	408	408
ANKRD24	0.008389451	0.865842516	0.909440535	408	408
ANKRD26P1	0.050195905	0.311808487	0.43315257	408	142
ANKRD26	0.038857974	0.433756202	0.555943392	408	408
HIC1	0.537401272	6.59E-32	3.94E-30	408	408
ADAM33	0.537141022	7.14E-32	4.26E-30	408	408
ATP1A2	0.536475268	8.77E-32	5.21E-30	408	383
ANKRD2	0.054200562	0.274726828	0.393052292	408	370
ANKRD30A	0.006324549	0.898656302	0.93208208	408	34
ANKRD30B	-0.022058431	0.65686508	0.753163218	408	120
ANKRD31	0.069466072	0.161353689	0.259270392	408	240
ANKRD32	-0.051212544	0.302097301	0.422915126	408	408
ANKRD33	0.009492211	0.848408601	0.897408166	408	208
GLI1	0.536179243	9.60E-32	5.69E-30	408	406
ANKRD34B	-0.036992021	0.456172087	0.577401303	408	284
PSD	0.536121247	9.77E-32	5.78E-30	408	408
SVEP1	0.536062219	9.95E-32	5.87E-30	408	408
CSMD2	0.53573915	1.10E-31	6.46E-30	408	407
ANKRD36B	0.022536908	0.649912151	0.747363557	408	402
ANKRD36	0.016045074	0.746603557	0.823226477	408	408
ANKRD37	-0.0724682	0.143955981	0.236840679	408	408
GNG2	0.535653664	1.13E-31	6.61E-30	408	408
ZCCHC24	0.535558073	1.16E-31	6.79E-30	408	408
ADAMTS4	0.535076655	1.35E-31	7.85E-30	408	408
ANKRD43	0.088285054	0.074866871	0.139861725	408	404
PCDH12	0.534972609	1.39E-31	8.08E-30	408	408
TIMP2	0.53483164	1.45E-31	8.41E-30	408	408
ANKRD46	0.079932077	0.106923703	0.186732248	408	408
ANKRD49	-0.083777395	0.091027823	0.16363296	408	408
ANKRD50	0.023530446	0.635571855	0.734920054	408	408
ANKRD52	-0.039511877	0.426053511	0.548570267	408	408
TSHZ3	0.53478392	1.47E-31	8.51E-30	408	408
ANKRD54	-0.010725962	0.828991391	0.884166334	408	408
TRIL	0.534770936	1.48E-31	8.52E-30	408	408
ANKRD56	0.025059918	0.613761278	0.71739679	408	406
AKAP6	0.534138512	1.79E-31	1.03E-29	408	407
ANKRD58	0.074322086	0.133951455	0.223609361	408	408
ANKRD5	-0.062293514	0.209251374	0.318274833	408	408
LMCD1	0.534129334	1.80E-31	1.03E-29	408	408
ANKRD7	0.030713743	0.536160272	0.650354267	408	225
EFHA2	0.533843865	1.96E-31	1.12E-29	408	404
COX7A1	0.53351105	2.17E-31	1.24E-29	408	408
SGCA	0.533364561	2.27E-31	1.29E-29	408	391
ANKS3	-0.081452146	0.100396212	0.177500624	408	408
ANKS4B	-0.046515468	0.34866025	0.471060254	408	186
ANKS6	0.01217535	0.806313518	0.867548685	408	408
DES	0.533311825	2.31E-31	1.31E-29	408	408
ANLN	0.022664065	0.648069455	0.74592917	408	408
ANO10	0.070316321	0.156273181	0.252808946	408	408
ANO1	0.055792755	0.260853208	0.378360774	408	408
PRRX1	0.533166964	2.41E-31	1.36E-29	408	408
BHMT2	0.532089384	3.35E-31	1.88E-29	408	399
OR51E2	0.531751759	3.71E-31	2.08E-29	408	385
CSGALNACT2	0.531457883	4.05E-31	2.27E-29	408	408
P4HA3	0.531162657	4.43E-31	2.47E-29	408	408
ANO7	-0.017668609	0.72197444	0.804928624	408	407
ANO8	-0.024846723	0.616781721	0.719794106	408	408
SLC8A1	0.530395419	5.58E-31	3.11E-29	408	408
HLF	0.530291377	5.76E-31	3.20E-29	408	402
ANP32B	-0.077829131	0.116501249	0.200234045	408	408
ANP32C	-0.066946663	0.177137264	0.278852493	408	392
ANP32D	0.061421594	0.215709333	0.326093432	408	119
ANP32E	0.073240084	0.139723263	0.231605115	408	408
KCNMA1	0.530195133	5.93E-31	3.28E-29	408	408
CHN1	0.529986878	6.32E-31	3.49E-29	408	408
PLXNC1	0.529064979	8.33E-31	4.59E-29	408	403
ANTXRL	0.066067952	0.182903426	0.286122902	408	95
CCDC80	0.527941517	1.17E-30	6.41E-29	408	408
DOK5	0.527742772	1.24E-30	6.78E-29	408	399
ANXA11	-0.023494537	0.636087818	0.735389417	408	408
ITIH5	0.527707289	1.25E-30	6.83E-29	408	408
MAPRE2	0.527174106	1.47E-30	7.99E-29	408	408
ANXA2P1	0.061307037	0.216568321	0.327145289	408	408
ANXA2P2	0.053885833	0.277527585	0.396410027	408	408
ANXA2P3	0.029137276	0.557295679	0.669629973	408	401
ANXA2	0.015587545	0.753592384	0.828476365	408	408
ANXA3	0.057750632	0.244465245	0.360273084	408	408
ANXA4	-0.017311496	0.727368312	0.808119721	408	408
ALDH1L2	0.527151265	1.48E-30	8.02E-29	408	407
CHRD	0.526881449	1.60E-30	8.67E-29	408	408
TMEM130	0.526783955	1.65E-30	8.91E-29	408	398
ANXA8L1	-0.029910623	0.546877186	0.66066939	408	199
ANXA8L2	-0.085689644	0.08385985	0.153262686	408	405
SFRP1	0.526660642	1.71E-30	9.21E-29	408	404
ANXA9	0.038918203	0.433043394	0.555207272	408	407
ADCY5	0.526311233	1.90E-30	1.02E-28	408	395
AOC2	-0.085258936	0.085433268	0.155542705	408	408
COLEC12	0.525862866	2.17E-30	1.16E-28	408	407
MFRP	0.525128018	2.70E-30	1.44E-28	408	408
AOX2P	-0.072369615	0.144503564	0.237642571	408	14
AP1AR	0.032511366	0.512560634	0.629382766	408	408
AP1B1	0.048508435	0.328375276	0.450423479	408	408
AP1G1	0.073004168	0.141006691	0.233159582	408	408
ITGA4	0.524917431	2.87E-30	1.53E-28	408	408
AP1M1	-0.019408903	0.695889899	0.78444134	408	408
EBF2	0.524887995	2.89E-30	1.54E-28	408	303
CHRDL2	0.524073584	3.68E-30	1.95E-28	408	368
CSGALNACT1	0.523708347	4.10E-30	2.17E-28	408	408
AP1S3	-0.029626956	0.550687554	0.664172164	408	408
AP2A1	0.043552884	0.380246335	0.5025521	408	408
DOCK11	0.523490477	4.37E-30	2.31E-28	408	408
AP2B1	0.011754275	0.812886078	0.872092862	408	408
ZNF469	0.523346253	4.56E-30	2.40E-28	408	408
AP2S1	-0.089089132	0.072245646	0.13572378	408	408
MGP	0.523203734	4.76E-30	2.50E-28	408	408
AP3B2	0.093358844	0.059553165	0.115796538	408	396
AP3D1	0.038727387	0.435304017	0.557299617	408	408
FGF2	0.522994269	5.06E-30	2.65E-28	408	408
AP3M2	-0.032544207	0.512134563	0.629090784	408	408
CRYAB	0.522457024	5.93E-30	3.09E-28	408	408
AP3S2	0.058225465	0.240601694	0.355913678	408	408
AP4B1	-0.046760329	0.3461261	0.468457326	408	408
STK32B	0.522306914	6.19E-30	3.22E-28	408	406
AP4M1	-0.079313742	0.109672977	0.190736026	408	408
OMD	0.522135443	6.51E-30	3.38E-28	408	332
APAF1	0.056144773	0.257852224	0.37512072	408	408
SGK269	0.522050717	6.68E-30	3.46E-28	408	408
FMNL3	0.521942161	6.89E-30	3.56E-28	408	408
APBA3	-0.087812142	0.076444327	0.14217269	408	408
GJA4	0.521561013	7.71E-30	3.97E-28	408	408
STARD13	0.521513343	7.81E-30	4.02E-28	408	408
ADAMTS16	0.521425654	8.02E-30	4.11E-28	408	386
APBB3	-0.080918227	0.102651936	0.180604107	408	408
APC2	0.095503135	0.053910104	0.106636791	408	407
PTGER2	0.521416236	8.04E-30	4.11E-28	408	408
DHH	0.521315334	8.28E-30	4.22E-28	408	372
APCS	-0.032056706	0.518478148	0.634627636	408	67
C7	0.5210182	9.03E-30	4.60E-28	408	391
SCRG1	0.520581457	1.03E-29	5.21E-28	408	276
APEX1	-0.088280024	0.074883508	0.13987977	408	408
PLA2G5	0.520305879	1.11E-29	5.63E-28	408	401
APH1A	-0.011102806	0.823080616	0.879706957	408	408
APH1B	0.091785544	0.063997046	0.122859841	408	408
API5	0.07466545	0.132158757	0.221372544	408	408
APIP	0.060188788	0.225082414	0.337362777	408	408
SPRY1	0.520104641	1.18E-29	5.95E-28	408	408
APLF	-0.043614062	0.379576861	0.501871609	408	408
INMT	0.519886754	1.26E-29	6.33E-28	408	408
APLN	0.065900124	0.18402032	0.287419854	408	408
ISLR2	0.51978741	1.29E-29	6.50E-28	408	400
CNTNAP1	0.519558062	1.38E-29	6.93E-28	408	408
CACNA2D1	0.519034057	1.61E-29	8.05E-28	408	339
APOA1	0.034964438	0.481248707	0.600647045	408	355
APOA2	0.015731175	0.75139621	0.826974574	408	203
APOA4	0.030206605	0.542915316	0.656933074	408	52
APOA5	0.031356436	0.527660658	0.642978801	408	159
APOB48R	0.049003164	0.323460371	0.445357834	408	408
APOBEC1	0.008939426	0.857139095	0.903767858	408	46
APOBEC2	0.07091788	0.152752347	0.248214826	408	338
APOBEC3A	0.005193917	0.916700514	0.943787589	408	408
APOBEC3B	0.071327734	0.150388201	0.245015503	408	406
APOBEC3C	0.04831974	0.33026252	0.452485835	408	408
APOBEC3D	-0.057809419	0.243984573	0.359681522	408	408
APOBEC3F	-0.031458696	0.526314611	0.641712019	408	408
APOBEC3G	0.000585437	0.990593987	0.993440859	408	408
APOBEC3H	-0.001444885	0.976788253	0.984894584	408	406
APOBEC4	0.019293481	0.697609252	0.785849217	408	95
NOS3	0.518812858	1.72E-29	8.56E-28	408	408
APOC1P1	0.028630728	0.564171671	0.675573341	408	151
EBF3	0.518541329	1.86E-29	9.24E-28	408	408
ADAM12	0.518500749	1.88E-29	9.32E-28	408	408
APOC3	-0.019164768	0.699528432	0.787347509	408	82
APOC4	0.091282794	0.065473333	0.125063735	408	209
BICC1	0.518437049	1.91E-29	9.48E-28	408	384
SULT1C4	0.517402044	2.58E-29	1.28E-27	408	382
APOF	-0.037586279	0.448963647	0.570288361	408	160
APOH	0.035785934	0.470999572	0.591352691	408	103
COL6A1	0.517310274	2.65E-29	1.31E-27	408	408
ADAMTS1	0.517163368	2.77E-29	1.36E-27	408	408
APOL3	0.058120768	0.241449867	0.356825248	408	408
PLP1	0.51707267	2.84E-29	1.39E-27	408	306
APOLD1	0.517021098	2.88E-29	1.41E-27	408	408
APOL6	-0.002839666	0.95439975	0.97042259	408	408
MMP2	0.516844893	3.03E-29	1.48E-27	408	408
APOM	-0.038620455	0.436573809	0.558626102	408	408
TPM2	0.516840785	3.04E-29	1.48E-27	408	408
APOO	-0.09137756	0.065192937	0.124646906	408	408
PREX2	0.516648652	3.21E-29	1.56E-27	408	394
GALNTL2	0.516628631	3.23E-29	1.56E-27	408	407
APPL2	0.089265968	0.071679337	0.134849443	408	408
PDGFC	0.515775026	4.13E-29	1.99E-27	408	408
AFF3	0.515582368	4.36E-29	2.10E-27	408	406
THSD7A	0.515287193	4.75E-29	2.28E-27	408	405
AQP10	0.042326431	0.393819502	0.517250241	408	279
AQP11	0.035225658	0.477976617	0.597765109	408	406
AQP12A	-0.005725792	0.908206196	0.938108492	408	66
BHLHE22	0.515026338	5.11E-29	2.45E-27	408	401
C20orf200	0.514963645	5.21E-29	2.49E-27	408	325
PLXDC1	0.514480016	5.98E-29	2.85E-27	408	408
IQGAP2	0.514202252	6.47E-29	3.08E-27	408	408
AQP4	0.07336231	0.139061868	0.230733221	408	160
AQP5	0.05566169	0.261976667	0.379578363	408	302
AQP6	0.001241588	0.980053437	0.986995441	408	281
COL21A1	0.514129973	6.61E-29	3.14E-27	408	407
AQP7P3	-0.073884943	0.136260824	0.226822282	408	216
AQP7	0.08163733	0.099623097	0.176317138	408	372
AQP8	-0.05571171	0.26154751	0.379093553	408	251
ITGA7	0.514083636	6.70E-29	3.17E-27	408	408
NTRK3	0.514051017	6.76E-29	3.20E-27	408	356
AQR	0.011309749	0.819838945	0.876970883	408	408
ARAF	-0.04366117	0.379061857	0.50135601	408	408
ECSCR	0.513984425	6.89E-29	3.25E-27	408	408
ARAP2	-0.061072207	0.218336825	0.329425805	408	408
PTGDS	0.513280113	8.42E-29	3.96E-27	408	408
OLFML2B	0.513166823	8.70E-29	4.08E-27	408	408
ARC	0.095991116	0.052690016	0.104602569	408	399
AREG	0.016535584	0.739133946	0.816867325	408	407
ARF1	0.01257213	0.800132618	0.863679657	408	408
ARF3	0.012704544	0.798072681	0.862059541	408	408
CDH6	0.513134682	8.78E-29	4.11E-27	408	408
FLJ42709	0.513026701	9.05E-29	4.23E-27	408	408
ARF6	-0.002661351	0.957260375	0.972443435	408	408
ARFGAP1	-0.046947807	0.344193755	0.46666118	408	408
COL6A2	0.512831527	9.57E-29	4.46E-27	408	408
PPAPDC3	0.512422133	1.07E-28	5.00E-27	408	406
ARFGEF1	0.069078912	0.163707862	0.262234344	408	408
FAIM2	0.51237268	1.09E-28	5.06E-27	408	385
ARFIP1	0.06918509	0.163059685	0.261362237	408	408
KDR	0.512260454	1.13E-28	5.21E-27	408	408
ARFRP1	-0.022829653	0.645673052	0.74368329	408	408
ARG1	0.052374569	0.291245533	0.41096752	408	249
C10orf128	0.511744462	1.30E-28	6.02E-27	408	378
ARGFXP2	0.054846993	0.26903476	0.386896688	408	270
ARGFX	-0.086246798	0.081859277	0.150236466	408	78
SAMD14	0.511712878	1.31E-28	6.06E-27	408	408
PTGIS	0.511170972	1.53E-28	7.05E-27	408	408
ARHGAP11A	-0.041031174	0.408466949	0.532104407	408	408
ARHGAP11B	0.040689617	0.412382647	0.535499089	408	406
ARHGAP12	0.045655809	0.357649843	0.47937919	408	408
CORIN	0.511154512	1.54E-28	7.06E-27	408	408
SH2D3C	0.511105518	1.56E-28	7.15E-27	408	408
COL8A2	0.510672956	1.76E-28	8.06E-27	408	408
GREM1	0.51061904	1.79E-28	8.16E-27	408	403
P2RY8	0.510300022	1.96E-28	8.91E-27	408	408
ANGPTL1	0.51009765	2.08E-28	9.41E-27	408	396
ARHGAP21	0.067215722	0.175398947	0.276758967	408	408
WIPF1	0.509984229	2.14E-28	9.70E-27	408	408
ARHGAP23	-0.084175946	0.089494728	0.161470688	408	408
SOX10	0.509650841	2.35E-28	1.06E-26	408	300
ACTC1	0.509618437	2.37E-28	1.07E-26	408	371
ARHGAP26	0.074565634	0.132677976	0.221889996	408	408
RGS2	0.50916598	2.70E-28	1.21E-26	408	408
PCOLCE	0.509015165	2.81E-28	1.26E-26	408	408
HS3ST2	0.508815553	2.98E-28	1.33E-26	408	393
LIX1L	0.508809023	2.98E-28	1.33E-26	408	408
DGKB	0.508460326	3.29E-28	1.46E-26	408	288
ADAMTS8	0.508385504	3.36E-28	1.49E-26	408	401
ARHGAP33	0.035357362	0.476331488	0.596478064	408	408
NOVA1	0.508137323	3.60E-28	1.60E-26	408	398
ANTXR1	0.507602961	4.18E-28	1.85E-26	408	408
CXCR4	0.507599247	4.18E-28	1.85E-26	408	408
SOX17	0.507375714	4.45E-28	1.96E-26	408	408
FOXP2	0.507343207	4.49E-28	1.98E-26	408	368
CLEC14A	0.507158864	4.73E-28	2.08E-26	408	408
WNT2	0.507104102	4.80E-28	2.10E-26	408	406
PDE4B	0.50680669	5.22E-28	2.28E-26	408	408
ARHGDIA	-0.05407368	0.275853624	0.394382941	408	408
ARHGDIB	0.088463747	0.074277758	0.138994326	408	408
VWF	0.506672384	5.42E-28	2.36E-26	408	408
ARHGEF10L	-0.04754344	0.338100147	0.460665536	408	408
DGKI	0.506075766	6.40E-28	2.78E-26	408	382
ARHGEF11	0.059445723	0.230870076	0.343724651	408	408
IFFO1	0.505949189	6.63E-28	2.88E-26	408	408
SORCS1	0.505517993	7.47E-28	3.24E-26	408	324
FGF10	0.505443105	7.63E-28	3.30E-26	408	162
KCNA5	0.505394868	7.73E-28	3.33E-26	408	384
ARHGEF18	0.006477872	0.896213161	0.930314446	408	408
GREM2	0.505014818	8.59E-28	3.70E-26	408	368
ARHGEF1	0.010158592	0.837908688	0.890455655	408	408
STON1	0.504806899	9.10E-28	3.91E-26	408	408
CH25H	0.504410899	1.02E-27	4.35E-26	408	407
ARHGEF35	-0.052514258	0.289958831	0.409587194	408	408
NXPH3	0.504283107	1.05E-27	4.50E-26	408	408
ARHGEF38	0.082890207	0.094516102	0.168813641	408	172
IGFBP5	0.504202876	1.08E-27	4.59E-26	408	408
ARHGEF4	0.009237707	0.852425919	0.900299373	408	407
ARHGEF5	-0.095939115	0.05281893	0.104825211	408	408
FGF14	0.503963175	1.15E-27	4.89E-26	408	402
ARHGEF7	0.036706126	0.459663008	0.580875413	408	408
ARHGEF17	0.503092474	1.46E-27	6.21E-26	408	408
ARID1A	0.055655017	0.262033958	0.3796065	408	408
ARID1B	0.095472403	0.053987724	0.106777023	408	408
ARID2	0.065500133	0.186702516	0.290750046	408	408
CNTN1	0.50278764	1.59E-27	6.74E-26	408	366
ARID3B	-0.081441083	0.100442548	0.17754799	408	408
ARID3C	-0.055631566	0.262235351	0.379788476	408	206
ITGA9	0.502659006	1.65E-27	6.96E-26	408	407
NKAPL	0.502643935	1.65E-27	6.98E-26	408	387
SCARF2	0.502555348	1.69E-27	7.13E-26	408	408
GULP1	0.502457468	1.74E-27	7.31E-26	408	408
ARIH1	0.077171811	0.119628832	0.204397784	408	408
ARIH2	-0.058907779	0.235125299	0.349126499	408	408
F10	0.502434617	1.75E-27	7.34E-26	408	407
ADCYAP1	0.502334205	1.80E-27	7.53E-26	408	373
ARL13A	-0.000463737	0.992549238	0.994523944	408	207
PNMAL2	0.501982903	1.98E-27	8.28E-26	408	408
C13orf33	0.501801024	2.08E-27	8.68E-26	408	408
PLXNA4	0.50177432	2.10E-27	8.73E-26	408	398
MYADM	0.501188351	2.46E-27	1.02E-25	408	408
ARL17A	-0.039180403	0.42994815	0.552475518	408	408
ARL17B	-0.040900724	0.409959861	0.533320268	408	363
ST8SIA1	0.500676664	2.83E-27	1.17E-25	408	407
ITM2A	0.500656292	2.85E-27	1.18E-25	408	408
ARL2	0.003408058	0.945285423	0.964334481	408	408
TXLNB	0.500476568	2.99E-27	1.24E-25	408	402
ARL4A	0.071952498	0.146838015	0.240711562	408	408
ACVRL1	0.500420878	3.04E-27	1.25E-25	408	408
ARL4D	-0.067036173	0.176557546	0.278083683	408	408
SPON2	0.500385451	3.07E-27	1.26E-25	408	408
ARL5B	0.09594377	0.052807378	0.104814802	408	408
NTNG2	0.499859491	3.54E-27	1.45E-25	408	407
ARL6IP1	-0.055967101	0.259363896	0.376657242	408	408
AP1S2	0.499717758	3.68E-27	1.51E-25	408	408
LOC401093	0.499445922	3.97E-27	1.62E-25	408	408
ARL6IP6	-0.059707381	0.228820144	0.341331753	408	408
ARL6	0.052857771	0.286810906	0.406195565	408	408
PKDCC	0.499389287	4.03E-27	1.64E-25	408	407
ARL8B	0.058010841	0.242342676	0.357697218	408	408
ARL9	0.004830421	0.922511227	0.947951333	408	391
ARMC10	-0.001586816	0.974508906	0.98341276	408	408
COMP	0.499142968	4.31E-27	1.75E-25	408	404
ARMC2	0.094544999	0.056374108	0.110591227	408	408
ARMC3	0.053605242	0.280040824	0.398946731	408	123
NID1	0.498346477	5.35E-27	2.17E-25	408	408
REM1	0.498109866	5.70E-27	2.31E-25	408	407
DCLK1	0.497799653	6.20E-27	2.51E-25	408	400
ARMC7	0.017428601	0.72559805	0.806976817	408	408
ARMC8	0.07106751	0.151886002	0.247047358	408	408
GPR116	0.497787791	6.22E-27	2.51E-25	408	408
MSC	0.497125846	7.44E-27	2.99E-25	408	408
ZNF385D	0.496945768	7.81E-27	3.14E-25	408	363
ST6GALNAC3	0.496888884	7.93E-27	3.18E-25	408	407
ARMCX5	0.026435099	0.594436763	0.700455581	408	408
ARMCX6	-0.006528711	0.895403278	0.929626056	408	408
ARMS2	0.044235355	0.37281902	0.494829376	408	172
MYOZ3	0.496782117	8.16E-27	3.27E-25	408	395
ARNTL2	0.059346576	0.231650217	0.34470694	408	408
MXRA8	0.496274639	9.36E-27	3.74E-25	408	408
SEPT4	0.496023233	1.00E-26	3.98E-25	408	408
FLRT2	0.496018111	1.00E-26	3.98E-25	408	407
ARPC1B	0.051224503	0.30198427	0.422845474	408	408
ARPC2	-0.086422453	0.081236609	0.149326087	408	408
SEMA3G	0.496015504	1.00E-26	3.98E-25	408	408
ARPC4	0.038324886	0.440094665	0.561882078	408	408
LOX	0.495894609	1.04E-26	4.11E-25	408	408
ARPC5	0.064415336	0.194121427	0.299953622	408	408
ARPM1	0.041124705	0.407398555	0.531022031	408	408
SHANK1	0.495888302	1.04E-26	4.11E-25	408	350
ARPP21	-0.012178109	0.806270495	0.867548685	408	100
ARR3	-0.033045352	0.505655728	0.623156106	408	78
TNXB	0.495304623	1.21E-26	4.79E-25	408	408
GPR21	0.495164018	1.26E-26	4.97E-25	408	331
KCNB1	0.494894392	1.36E-26	5.33E-25	408	264
ARRDC2	0.0495085	0.318489656	0.440328423	408	408
EML1	0.494747836	1.41E-26	5.53E-25	408	408
KIF26A	0.494046671	1.70E-26	6.65E-25	408	408
CCL14	0.494043242	1.70E-26	6.65E-25	408	395
ARSA	-0.044928524	0.365367618	0.487424278	408	408
PLVAP	0.493968606	1.74E-26	6.77E-25	408	408
ARSD	-0.028554485	0.56521012	0.67650876	408	408
DDIT4L	0.493673767	1.88E-26	7.32E-25	408	383
ARSF	-0.018787596	0.705163222	0.791999951	408	233
COL18A1	0.493619774	1.91E-26	7.41E-25	408	408
ARSH	-0.072490668	0.143831409	0.236731384	408	238
HECW2	0.493612837	1.91E-26	7.41E-25	408	408
KIAA1462	0.49356563	1.93E-26	7.49E-25	408	408
ADAMTS6	0.493506194	1.97E-26	7.59E-25	408	405
TPSB2	0.492716848	2.43E-26	9.35E-25	408	407
ART3	0.054917591	0.26841804	0.386286896	408	317
MKX	0.492190417	2.79E-26	1.07E-24	408	367
RANBP3L	0.492183445	2.80E-26	1.07E-24	408	303
SDC2	0.491986501	2.95E-26	1.13E-24	408	408
ADAMTS3	0.491912978	3.00E-26	1.15E-24	408	404
RASGRP2	0.491659464	3.21E-26	1.23E-24	408	408
FXYD1	0.491143883	3.68E-26	1.40E-24	408	371
THBS2	0.491072847	3.75E-26	1.43E-24	408	408
AS3MT	0.064907939	0.19072623	0.295889857	408	407
KIAA1274	0.490943808	3.88E-26	1.47E-24	408	408
ASAH2B	0.083377111	0.09258869	0.165918071	408	357
ASAH2	-0.04980104	0.315635004	0.437215272	408	387
ZNF25	0.49041607	4.46E-26	1.69E-24	408	408
ASAP1IT1	-0.023577625	0.634894213	0.734390647	408	38
AG2	0.490405603	4.48E-26	1.69E-24	408	408
ASAP2	0.06235304	0.208815638	0.317829102	408	408
SEMA6D	0.490080347	4.88E-26	1.84E-24	408	407
ASB10	0.026986347	0.586768999	0.693897954	408	126
ASB11	-0.048307277	0.330387416	0.452564163	408	14
ASB12	-0.001932831	0.968952956	0.980045917	408	324
LEFTY2	0.489973706	5.02E-26	1.89E-24	408	290
ASB14	0.059149568	0.233205914	0.346584548	408	408
ASB15	-0.043458047	0.38128557	0.503599409	408	62
ASB16	0.021934846	0.658665787	0.754664858	408	407
ASB17	0.015410729	0.756298719	0.8306317	408	6
ASB18	0.032152173	0.5172327	0.633585012	408	11
ASB1	0.076094993	0.124893557	0.211592363	408	408
PCP4	0.489558097	5.60E-26	2.11E-24	408	341
ASB3	0.093529475	0.059086926	0.115012682	408	408
KCNS2	0.489471479	5.73E-26	2.15E-24	408	301
PEG3	0.489256212	6.06E-26	2.27E-24	408	407
AKT3	0.489249236	6.07E-26	2.27E-24	408	408
ASB7	-0.009351436	0.850630244	0.898923801	408	408
C8orf85	0.48917613	6.19E-26	2.31E-24	408	330
ASB9	0.015282711	0.75826	0.832193048	408	408
ASCC1	0.082559136	0.095844851	0.170912802	408	408
SFRP2	0.489126335	6.27E-26	2.34E-24	408	398
ASCC3	0.082170114	0.097425176	0.173130264	408	408
ASCL1	0.064469479	0.193746107	0.299531751	408	256
ELMO1	0.489028856	6.43E-26	2.39E-24	408	408
ASCL3	-0.017098873	0.730586216	0.810787304	408	64
ASCL4	0.046657308	0.347190878	0.469423047	408	146
KLHL38	0.488433697	7.52E-26	2.79E-24	408	310
TMEM26	0.488254553	7.89E-26	2.92E-24	408	408
ASFMR1	0.045754651	0.356608899	0.478445897	408	223
CYGB	0.487988482	8.46E-26	3.13E-24	408	408
DPYSL3	0.487817499	8.84E-26	3.26E-24	408	408
CACNB2	0.487729126	9.05E-26	3.34E-24	408	408
ASH2L	0.074607084	0.132462172	0.221658527	408	408
FAM110B	0.487637448	9.27E-26	3.41E-24	408	408
ASL	-0.076370281	0.123530808	0.209812938	408	408
TWIST1	0.48720686	1.04E-25	3.81E-24	408	408
ASMT	0.035695499	0.472121944	0.59239085	408	267
ASNA1	-0.073413201	0.138787189	0.230358237	408	408
TNFSF8	0.487198379	1.04E-25	3.81E-24	408	384
ASNS	0.056561194	0.254333118	0.371372288	408	408
ASB5	0.48714841	1.05E-25	3.85E-24	408	231
ASPDH	0.03308568	0.505136246	0.622630738	408	175
RSPO1	0.486696611	1.19E-25	4.33E-24	408	317
ASPHD1	0.019411005	0.695858595	0.78444134	408	408
ASPHD2	-0.064166634	0.195852273	0.302205243	408	408
ASPH	-0.048206676	0.331396683	0.453667666	408	408
ASPM	-0.017601204	0.722991487	0.805435418	408	408
HEG1	0.486116705	1.38E-25	5.03E-24	408	408
ARHGEF15	0.48606819	1.40E-25	5.08E-24	408	408
ASPSCR1	-0.073094165	0.140516028	0.232573053	408	408
ASRGL1	0.076018622	0.125273675	0.212127921	408	408
ASS1	-0.09540608	0.054155549	0.107024478	408	408
ASTE1	-0.061406313	0.215823768	0.32623473	408	408
ASTL	-0.065792405	0.184739831	0.288298255	408	328
ENPP1	0.486004561	1.42E-25	5.16E-24	408	408
ASTN2	-0.010650378	0.830178097	0.885243633	408	408
ASXL1	-0.009914531	0.841751044	0.892976831	408	408
NUDT10	0.485944747	1.44E-25	5.23E-24	408	371
ELOVL2	0.48582088	1.49E-25	5.39E-24	408	402
ASZ1	0.012463564	0.801822607	0.864465391	408	48
ATAD1	0.040346507	0.41633838	0.538994867	408	408
ATAD2B	0.084519029	0.088191656	0.159622439	408	408
ATAD2	-0.022738895	0.646986047	0.74485323	408	408
SERPINF1	0.485699986	1.54E-25	5.55E-24	408	408
AKAP2	0.485673237	1.55E-25	5.58E-24	408	388
ATAD3C	-0.00835429	0.866399516	0.909880617	408	408
ATAD5	-0.052491283	0.290170196	0.409737404	408	408
DCHS2	0.485640921	1.56E-25	5.62E-24	408	358
ADAMTS14	0.4851561	1.77E-25	6.36E-24	408	408
ATF1	0.089276662	0.071645205	0.134810534	408	408
TNFAIP6	0.48483602	1.92E-25	6.90E-24	408	404
NHSL2	0.484561106	2.07E-25	7.39E-24	408	401
ATF4	0.087526306	0.077410788	0.143636993	408	408
ATF5	-0.00467858	0.924939748	0.949586881	408	408
ATF6B	-0.086777776	0.079988758	0.147569699	408	408
TPM1	0.484551596	2.07E-25	7.40E-24	408	408
ATF7IP2	-0.044597912	0.36890999	0.491185847	408	408
MS4A2	0.484131598	2.31E-25	8.23E-24	408	399
DOCK10	0.483513914	2.71E-25	9.64E-24	408	408
AVPR1A	0.483460386	2.75E-25	9.76E-24	408	387
ATG12	0.037463563	0.450446915	0.571779225	408	408
ATG16L1	-0.014991662	0.762724752	0.835218392	408	408
RCAN1	0.483436536	2.76E-25	9.80E-24	408	408
CR1	0.483351181	2.82E-25	1.00E-23	408	398
SLC2A13	0.483337302	2.83E-25	1.00E-23	408	408
ATG3	0.081891818	0.098568377	0.174743567	408	408
ATG4A	0.022201542	0.654782346	0.751492111	408	408
MEOX1	0.48282503	3.23E-25	1.14E-23	408	404
PURG	0.48245534	3.56E-25	1.25E-23	408	332
AOX1	0.482255545	3.75E-25	1.32E-23	408	391
ATG5	-0.074253357	0.13431253	0.224057687	408	408
ATG7	-0.005621756	0.909866916	0.939194793	408	408
ATG9A	-0.073984902	0.135730071	0.226088969	408	408
ATG9B	0.007696048	0.87683874	0.916992749	408	408
ATHL1	-0.043763335	0.377946401	0.500342832	408	408
ATIC	-0.06414847	0.195979122	0.302323733	408	408
EVI2A	0.48215896	3.84E-25	1.35E-23	408	408
ATL2	0.017448032	0.725304458	0.806846372	408	408
ATL3	0.091571148	0.06462322	0.12378193	408	408
ATMIN	0.069241859	0.162713922	0.260933205	408	408
ADAMTS18	0.481563481	4.47E-25	1.57E-23	408	353
ATN1	0.02169091	0.662225876	0.757396288	408	408
ATOH1	0.060670626	0.221385048	0.333116119	408	31
ATOH7	-0.038007144	0.443897689	0.565183675	408	361
ATOH8	-0.079248006	0.109968502	0.191183641	408	408
ATOX1	0.074494817	0.133047301	0.222377793	408	408
LYVE1	0.48142307	4.64E-25	1.62E-23	408	408
ATP10B	-0.016864561	0.734137847	0.813243158	408	397
NOX4	0.481331217	4.75E-25	1.66E-23	408	408
PNMA2	0.481075563	5.07E-25	1.77E-23	408	406
ATP11B	0.056892593	0.25155641	0.368215498	408	408
DNAJB5	0.480800725	5.44E-25	1.89E-23	408	408
ATP12A	0.081370704	0.100737724	0.177944238	408	272
ATP13A1	-0.094418087	0.056707379	0.111168867	408	408
DYSF	0.480767111	5.49E-25	1.91E-23	408	408
ATP13A3	0.0410001	0.408822277	0.532220286	408	408
ATP13A4	0.068195386	0.169176687	0.269229582	408	339
ATP13A5	-0.023001329	0.643192396	0.7418054	408	89
CTHRC1	0.480658057	5.64E-25	1.96E-23	408	408
PLA1A	0.480483407	5.90E-25	2.04E-23	408	405
GPIHBP1	0.480227385	6.30E-25	2.18E-23	408	403
ATP1A4	0.010401189	0.834093217	0.88767143	408	341
ATP1B1	-0.084323734	0.088931531	0.160642494	408	408
C6orf97	0.480097546	6.51E-25	2.25E-23	408	407
ATP1B3	-0.094160874	0.057387836	0.112261314	408	408
FBXL22	0.479870908	6.90E-25	2.38E-23	408	408
ATP2A1	-0.068870435	0.164986167	0.263964701	408	408
LATS2	0.479164664	8.26E-25	2.84E-23	408	408
PECAM1	0.478596825	9.54E-25	3.28E-23	408	408
ATP2B1	0.05643484	0.255397375	0.372414255	408	408
PROS1	0.4785571	9.64E-25	3.30E-23	408	408
GLIS1	0.478461356	9.88E-25	3.38E-23	408	395
GXYLT2	0.47834926	1.02E-24	3.47E-23	408	390
ATP2C1	0.01500849	0.762466394	0.835209213	408	408
ATP2C2	-0.091657687	0.064369864	0.123438174	408	408
ATP4A	0.087866547	0.076261489	0.141885297	408	192
ATP4B	0.007246545	0.883979901	0.921824026	408	127
ATP5A1	-0.086458776	0.081108329	0.149172356	408	408
ATP5B	-0.061789105	0.212970103	0.322902107	408	408
NRXN1	0.478307094	1.03E-24	3.50E-23	408	265
COL19A1	0.478107458	1.08E-24	3.68E-23	408	289
ATP5EP2	-0.094679296	0.056023212	0.110075206	408	408
ATP5E	-0.073546344	0.138070544	0.229320646	408	408
OLFM1	0.478018616	1.11E-24	3.76E-23	408	408
KERA	0.477923671	1.13E-24	3.84E-23	408	202
ATP5G2	-0.094414098	0.056717882	0.111178584	408	408
THBS1	0.477602456	1.23E-24	4.16E-23	408	408
PMP22	0.477212406	1.36E-24	4.58E-23	408	408
PKIG	0.477157919	1.37E-24	4.64E-23	408	408
RCSD1	0.477069338	1.41E-24	4.74E-23	408	408
ATP5J	-0.000503987	0.991902568	0.994204845	408	408
ATP5L2	-0.061519528	0.214976925	0.325354252	408	275
ATP5L	-0.026380634	0.595196827	0.701217136	408	408
PDE1C	0.477036313	1.42E-24	4.77E-23	408	374
ATP5SL	-0.006003875	0.903769166	0.935391063	408	408
ADCY4	0.4767605	1.52E-24	5.10E-23	408	408
ATP6AP1L	0.085585765	0.084237175	0.153826074	408	408
ATP6AP1	-0.033589266	0.498672933	0.616597563	408	408
MMRN1	0.476740631	1.53E-24	5.12E-23	408	404
CILP	0.476665709	1.56E-24	5.21E-23	408	405
TPSAB1	0.476601792	1.58E-24	5.28E-23	408	407
ATP6V0A4	0.053453894	0.28140282	0.4003749	408	374
ATP6V0B	-0.084346154	0.088846338	0.160517533	408	408
ATP6V0C	-0.036562094	0.461427341	0.58232508	408	408
LRCH2	0.476555937	1.60E-24	5.34E-23	408	408
LRRC2	0.476377171	1.67E-24	5.57E-23	408	371
ATP6V0E1	0.045347682	0.360907047	0.482790843	408	408
WISP1	0.476348272	1.69E-24	5.61E-23	408	407
CMAH	0.475930865	1.87E-24	6.22E-23	408	408
ATP6V1B1	0.096157881	0.052278366	0.103960361	408	403
FAP	0.475853871	1.91E-24	6.33E-23	408	408
ABCB4	0.475681386	1.99E-24	6.60E-23	408	408
ATP6V1C2	-0.078057256	0.115430898	0.198835128	408	408
ATP6V1D	-0.064140939	0.196031733	0.302323733	408	408
ATP6V1E1	0.03224188	0.516063819	0.632608019	408	408
ATP6V1E2	-0.05427829	0.274038104	0.392206887	408	408
ATP6V1F	-0.068289068	0.168590429	0.268488427	408	408
ATP6V1G1	-0.030832128	0.534589495	0.648959405	408	408
CTSG	0.475663329	2.00E-24	6.62E-23	408	362
ATP6V1G3	0.048547201	0.327988424	0.449985213	408	53
ATP6V1H	-0.023185359	0.640537622	0.739467763	408	408
CD28	0.47563134	2.02E-24	6.66E-23	408	405
ATP7B	0.080263237	0.105473818	0.184634443	408	408
ENPEP	0.475556063	2.06E-24	6.78E-23	408	407
C14orf132	0.4754945	2.09E-24	6.87E-23	408	408
TRPS1	0.475339669	2.17E-24	7.13E-23	408	407
FN1	0.475157343	2.28E-24	7.45E-23	408	408
CCL11	0.474929042	2.41E-24	7.88E-23	408	390
FKBP7	0.474789671	2.50E-24	8.15E-23	408	408
ATP8B5P	-0.018935311	0.702954478	0.790094664	408	408
ATP9A	0.094368068	0.05683918	0.111329232	408	408
ODZ3	0.474779021	2.50E-24	8.16E-23	408	392
ATPAF1	-0.060665141	0.221426888	0.333154069	408	408
TMEM150C	0.474731341	2.53E-24	8.24E-23	408	408
ATPBD4	-0.063572606	0.200031954	0.307094547	408	408
ROBO4	0.474624755	2.60E-24	8.45E-23	408	408
SLC18A2	0.474608909	2.61E-24	8.47E-23	408	361
SOD3	0.474297401	2.82E-24	9.14E-23	408	408
KIRREL	0.474215766	2.88E-24	9.32E-23	408	406
DMD	0.474129932	2.94E-24	9.51E-23	408	408
ATR	0.005667281	0.909140159	0.938686278	408	408
ATXN10	0.059822014	0.227926148	0.340185545	408	408
CLIC4	0.473972276	3.06E-24	9.87E-23	408	408
GPRASP1	0.473709366	3.27E-24	1.05E-22	408	408
ATXN2L	-0.067858455	0.171297791	0.271789157	408	408
ATXN2	0.094607793	0.056209812	0.110344507	408	408
ATXN3L	-0.041008775	0.408723067	0.532135342	408	28
ATXN3	-0.040134962	0.41878838	0.541432391	408	408
TCEAL2	0.473640086	3.33E-24	1.07E-22	408	390
FLI1	0.473457746	3.48E-24	1.12E-22	408	408
ATXN7L3B	0.048297417	0.330486246	0.452606762	408	408
ISM1	0.473413647	3.52E-24	1.13E-22	408	407
DRP2	0.473288603	3.63E-24	1.16E-22	408	404
ATXN8OS	0.062000941	0.211402606	0.320889531	408	15
AUH	-0.009479577	0.848607939	0.897408166	408	408
RARRES2	0.473148953	3.76E-24	1.20E-22	408	408
CYR61	0.473147279	3.76E-24	1.20E-22	408	408
AURKAPS1	-0.022322799	0.65301975	0.750032935	408	408
SNRK	0.47279738	4.11E-24	1.31E-22	408	408
PCDHGA9	0.472366562	4.57E-24	1.45E-22	408	398
AURKC	0.021585568	0.663765628	0.758421746	408	408
ESAM	0.472054986	4.94E-24	1.57E-22	408	408
AVEN	0.044296742	0.372155359	0.494046652	408	408
AVIL	0.000707489	0.988633127	0.992246336	408	408
AVL9	-0.00904028	0.85554491	0.902404968	408	408
NAV3	0.472051709	4.95E-24	1.57E-22	408	402
GGT5	0.471780835	5.29E-24	1.67E-22	408	408
AVPR1B	0.00519837	0.916629349	0.943787589	408	158
LDB3	0.47172623	5.36E-24	1.69E-22	408	405
AVP	-0.035481085	0.474788855	0.594934452	408	94
AWAT1	-0.04991246	0.314552169	0.436027336	408	17
AWAT2	0.000580935	0.990666304	0.993440859	408	129
PDGFD	0.471711938	5.38E-24	1.70E-22	408	408
EPHA5	0.471669067	5.44E-24	1.71E-22	408	222
NALCN	0.471385881	5.84E-24	1.83E-22	408	389
VASH1	0.471069508	6.31E-24	1.98E-22	408	408
GPR183	0.470760744	6.81E-24	2.13E-22	408	407
FAM155A	0.470734772	6.86E-24	2.14E-22	408	407
MYOM1	0.47071387	6.89E-24	2.15E-22	408	408
MMP23B	0.470665136	6.98E-24	2.18E-22	408	408
B2M	0.059526086	0.230239106	0.34309101	408	408
B3GALNT1	-0.075778525	0.126474556	0.213834479	408	408
B3GALNT2	0.083720771	0.091247335	0.163928468	408	408
THBS4	0.470315511	7.61E-24	2.37E-22	408	394
LBH	0.47030396	7.63E-24	2.37E-22	408	408
GIPC3	0.469821866	8.59E-24	2.67E-22	408	408
B3GALT5	0.048796421	0.325508429	0.447286824	408	344
FAM20C	0.469780935	8.68E-24	2.69E-22	408	408
B3GALTL	0.024959967	0.615176525	0.718456512	408	408
B3GAT1	0.002141884	0.965596915	0.978059703	408	399
BACH2	0.469639931	8.99E-24	2.78E-22	408	407
B3GAT3	-0.050930997	0.304766407	0.425670742	408	408
CHSY3	0.469579023	9.12E-24	2.82E-22	408	408
EPDR1	0.469452058	9.41E-24	2.90E-22	408	408
SIGLECP3	0.469329722	9.70E-24	2.99E-22	408	362
B3GNT4	-0.090309866	0.06840971	0.129757732	408	404
B3GNT5	-0.03819171	0.44168637	0.563226682	408	408
B3GNT6	-0.039655503	0.424372373	0.546923367	408	165
B3GNT7	-0.006880954	0.889794948	0.926198001	408	408
DLC1	0.469202347	1.00E-23	3.08E-22	408	408
ARSB	0.46880366	1.10E-23	3.39E-22	408	408
CDO1	0.46874466	1.12E-23	3.43E-22	408	370
C13orf18	0.468414971	1.22E-23	3.72E-22	408	405
B4GALNT2	0.015039854	0.761984943	0.834930511	408	166
HDC	0.467733361	1.44E-23	4.39E-22	408	405
B4GALNT4	-0.028039001	0.572255059	0.682653803	408	405
B4GALT1	0.038314444	0.440219349	0.561959284	408	408
UBE2QL1	0.467668072	1.46E-23	4.45E-22	408	399
B4GALT3	0.014646145	0.768035288	0.8387429	408	408
B4GALT4	0.026780504	0.589626902	0.696332872	408	408
LOXL2	0.467404848	1.56E-23	4.74E-22	408	408
B4GALT6	0.036139566	0.466624816	0.58733143	408	408
GATA5	0.467183365	1.64E-23	5.00E-22	408	330
CFL2	0.467171866	1.65E-23	5.01E-22	408	408
RGL1	0.466932612	1.75E-23	5.30E-22	408	408
BAALC	0.089981769	0.069423925	0.131445167	408	406
BAAT	0.040866725	0.410349476	0.533688591	408	278
GGTA1	0.466767467	1.82E-23	5.51E-22	408	408
BACE2	-0.061434974	0.215609162	0.325966581	408	408
ROR2	0.466694509	1.85E-23	5.60E-22	408	407
LOC100129034	0.46652539	1.93E-23	5.83E-22	408	408
FMO2	0.466197214	2.09E-23	6.30E-22	408	376
RAI2	0.46609988	2.14E-23	6.45E-22	408	408
CYBRD1	0.465850915	2.28E-23	6.84E-22	408	408
CHRDL1	0.46567985	2.37E-23	7.12E-22	408	352
GRASP	0.465577453	2.43E-23	7.29E-22	408	408
BAG5	-0.060978738	0.219043608	0.330237438	408	408
NTNG1	0.464833001	2.92E-23	8.72E-22	408	364
BAGE	0.072114818	0.145926176	0.239510566	408	134
RBPMS2	0.464064653	3.51E-23	1.05E-21	408	408
BAHD1	-0.027724137	0.576578541	0.686082046	408	408
SH2B3	0.46395867	3.60E-23	1.08E-21	408	408
BAI2	0.043353324	0.382435148	0.504785187	408	408
GRK5	0.4638111	3.73E-23	1.11E-21	408	408
FGF9	0.463445311	4.08E-23	1.21E-21	408	342
BAIAP2L2	0.023301931	0.638858361	0.737784064	408	406
BAIAP2	-0.02154741	0.664323736	0.758929674	408	408
BAIAP3	0.007891927	0.87372992	0.915055222	408	408
LOC100130872	0.463407024	4.12E-23	1.22E-21	408	408
BAMBI	0.073134443	0.14029686	0.232277285	408	408
FLT4	0.462584914	5.02E-23	1.49E-21	408	408
BANF2	-0.01594479	0.748133656	0.824469578	408	13
GPR88	0.462420717	5.22E-23	1.55E-21	408	308
BANP	-0.081446606	0.100419414	0.177522752	408	408
CELF2	0.462235774	5.46E-23	1.62E-21	408	408
EPB41L2	0.462226955	5.47E-23	1.62E-21	408	408
BARHL1	0.008451744	0.864855901	0.909017239	408	81
BARHL2	-0.004413512	0.929180858	0.952510159	408	52
BARX1	0.029266625	0.555546419	0.668289173	408	376
BARX2	-0.041724704	0.400584342	0.524197294	408	400
BASE	-0.065342668	0.187766279	0.29199834	408	4
FAM107A	0.462088678	5.66E-23	1.67E-21	408	408
GAPT	0.462028623	5.74E-23	1.69E-21	408	399
BAT2L1	0.050396084	0.309880289	0.431221029	408	408
ACOX2	0.462020435	5.75E-23	1.69E-21	408	403
COL5A3	0.461761487	6.12E-23	1.80E-21	408	408
DMGDH	0.461367049	6.73E-23	1.97E-21	408	366
C1orf150	0.461258047	6.91E-23	2.02E-21	408	278
EDNRB	0.46116605	7.06E-23	2.06E-21	408	408
BATF2	0.040314369	0.416710043	0.539371318	408	408
ST6GALNAC5	0.461162994	7.07E-23	2.06E-21	408	406
BATF	-0.046717044	0.346573222	0.468777639	408	408
BAX	-0.080757669	0.103338067	0.181482105	408	408
BAZ1A	-0.019528646	0.694107812	0.783313404	408	408
GAS1	0.461109962	7.16E-23	2.09E-21	408	408
BAZ2A	0.056308474	0.256464818	0.373644637	408	408
BAZ2B	0.024526453	0.621331296	0.723461027	408	408
BBC3	0.022744395	0.646906447	0.744809144	408	408
BBOX1	0.010984225	0.82493948	0.881110435	408	361
TRPC3	0.460069368	9.19E-23	2.67E-21	408	394
CYTL1	0.459788632	9.82E-23	2.85E-21	408	403
PJA2	0.459314604	1.10E-22	3.19E-21	408	408
BBS2	0.082830159	0.094756006	0.169166769	408	408
VIPR2	0.459303684	1.10E-22	3.20E-21	408	364
BBS5	-0.006642093	0.89359746	0.928358627	408	408
BBS7	-0.002104411	0.966198439	0.978350344	408	408
RAMP3	0.459043945	1.17E-22	3.39E-21	408	408
CLDN11	0.459033077	1.18E-22	3.40E-21	408	408
CLSTN2	0.459023302	1.18E-22	3.40E-21	408	402
ANTXR2	0.458845928	1.23E-22	3.54E-21	408	408
BCAP29	0.083974063	0.090268698	0.1626037	408	408
CADPS	0.458601508	1.30E-22	3.75E-21	408	353
BCAR1	0.032531454	0.512299998	0.629178341	408	408
BCAR3	-0.04158377	0.402178776	0.525585263	408	408
BCAR4	0.015093504	0.761161572	0.834404182	408	190
BCAS1	-0.007035511	0.887335846	0.924313936	408	408
C4A	0.458501986	1.33E-22	3.83E-21	408	408
PRDM6	0.458025299	1.50E-22	4.29E-21	408	406
BCAS4	0.076094679	0.124895118	0.211592363	408	408
MASP1	0.457825671	1.57E-22	4.49E-21	408	396
SCN1B	0.457514456	1.69E-22	4.83E-21	408	408
BCCIP	-0.065925412	0.183851704	0.287225305	408	408
BCDIN3D	-0.048163284	0.33183262	0.454016416	408	408
KCTD12	0.457489144	1.70E-22	4.85E-21	408	408
RBMS3	0.457119178	1.85E-22	5.29E-21	408	405
BCKDHB	-0.065749226	0.18502883	0.288614453	408	408
BCKDK	-0.071746072	0.148003888	0.242187082	408	408
TCTEX1D1	0.456922387	1.94E-22	5.53E-21	408	398
BCL11A	0.073222703	0.139817514	0.231723024	408	406
BCL11B	-0.040475044	0.414853869	0.537732802	408	408
RASGRP3	0.456835275	1.98E-22	5.64E-21	408	408
ABCB5	0.456810381	1.99E-22	5.66E-21	408	226
BCL2L11	0.077161957	0.119676212	0.204444866	408	408
LRRC17	0.456768762	2.01E-22	5.71E-21	408	408
BCL2L13	-0.006862368	0.89009073	0.926317233	408	408
HPGDS	0.456708283	2.04E-22	5.78E-21	408	405
RNF150	0.456638691	2.08E-22	5.87E-21	408	401
BCL2L1	0.047565759	0.337873163	0.460458415	408	408
EYA1	0.456602411	2.09E-22	5.91E-21	408	380
FAM124A	0.456589064	2.10E-22	5.92E-21	408	401
BCL3	-0.015523552	0.754571512	0.829320205	408	408
PGM5P2	0.456516687	2.14E-22	6.02E-21	408	343
BCL6	0.025458409	0.608133152	0.712438365	408	408
BCL7A	0.009992844	0.840517708	0.892347386	408	408
BCL7B	0.015146817	0.760343652	0.833703943	408	408
CST2	0.456424407	2.18E-22	6.14E-21	408	342
BCL8	0.03434404	0.489068364	0.608323726	408	313
BCL9L	0.08664348	0.080458553	0.148235697	408	408
BCL9	0.073153237	0.140194682	0.232137011	408	408
BCLAF1	0.052496542	0.290121805	0.40969793	408	408
CMA1	0.456396255	2.20E-22	6.17E-21	408	241
BCO2	-0.008167355	0.869361887	0.912106594	408	405
HTR2B	0.456068883	2.38E-22	6.66E-21	408	405
BCORL2	0.062951407	0.204471832	0.312713367	408	243
C14orf37	0.455924284	2.46E-22	6.88E-21	408	408
CDH2	0.45579608	2.53E-22	7.08E-21	408	404
KCTD10	0.455696828	2.59E-22	7.24E-21	408	408
BCYRN1	-0.016666492	0.737144543	0.815492338	408	14
SLCO1C1	0.455348002	2.82E-22	7.85E-21	408	331
BDH2	-0.045957603	0.354477509	0.476607017	408	408
MSR1	0.454822456	3.19E-22	8.87E-21	408	408
KCNN3	0.454694163	3.28E-22	9.13E-21	408	404
DKK3	0.454681548	3.29E-22	9.14E-21	408	408
WDFY4	0.454677439	3.30E-22	9.14E-21	408	408
LRRC70	0.454562342	3.39E-22	9.38E-21	408	408
PLAC9	0.454479982	3.45E-22	9.55E-21	408	404
BECN1	-0.000669996	0.989235473	0.992602409	408	408
BEGAIN	0.046891862	0.344769662	0.467236674	408	402
BEND2	0.020656757	0.677402475	0.769573128	408	47
BCHE	0.453960324	3.90E-22	1.08E-20	408	390
PTH1R	0.45389652	3.96E-22	1.09E-20	408	404
BEND5	0.087876789	0.076227109	0.141834496	408	403
PPP1R16B	0.453857512	4.00E-22	1.10E-20	408	408
BEND7	0.072491469	0.143826966	0.236731384	408	408
NPR1	0.453428517	4.42E-22	1.21E-20	408	408
CYS1	0.453417989	4.43E-22	1.22E-20	408	402
BEST3	0.064707471	0.192102636	0.29761063	408	226
BEST4	-0.026573665	0.592505051	0.698746803	408	407
BET1L	0.076752828	0.121656337	0.207208547	408	408
BET1	0.050877569	0.305274671	0.426232159	408	408
ACSM5	0.453373192	4.47E-22	1.23E-20	408	338
SLC35F1	0.453351366	4.50E-22	1.23E-20	408	402
BEX2	-0.072557317	0.143462352	0.236259736	408	408
BEX4	0.027460077	0.580216213	0.688912249	408	408
BEX5	0.058379899	0.239354404	0.354408578	408	399
BEYLA	-0.081418389	0.100537653	0.177637787	408	6
BFAR	0.04825447	0.330916943	0.453134696	408	408
BFSP1	0.032353751	0.514608047	0.631344948	408	408
CD300LB	0.453207939	4.65E-22	1.27E-20	408	397
BGLAP	-0.091976786	0.063442716	0.122115807	408	408
C1S	0.453178553	4.68E-22	1.28E-20	408	408
FAM13C	0.453140017	4.73E-22	1.29E-20	408	404
BHLHB9	0.081069527	0.102008677	0.179680907	408	408
CCDC46	0.452947861	4.94E-22	1.35E-20	408	408
BHLHE23	0.032556496	0.511975167	0.629010613	408	6
SYDE1	0.452857233	5.05E-22	1.37E-20	408	408
BHLHE41	-0.036374348	0.463732795	0.584608938	408	408
FAM101B	0.452856283	5.05E-22	1.37E-20	408	408
BHMT	-0.066611501	0.179320493	0.281535894	408	379
FGF13	0.452831333	5.08E-22	1.38E-20	408	407
TM4SF18	0.452469119	5.53E-22	1.50E-20	408	408
BICD2	0.002140528	0.965618678	0.978059703	408	408
GEFT	0.452319934	5.72E-22	1.55E-20	408	408
BIK	-0.076883561	0.121020853	0.206318993	408	405
IL10	0.451851432	6.38E-22	1.72E-20	408	394
KLHL6	0.451695497	6.62E-22	1.79E-20	408	408
SYNPO	0.451613566	6.74E-22	1.82E-20	408	408
BIRC2	0.07782882	0.116502714	0.200234045	408	408
DUSP26	0.451318747	7.22E-22	1.94E-20	408	360
GJA5	0.451292508	7.27E-22	1.95E-20	408	408
MPEG1	0.451027442	7.73E-22	2.07E-20	408	408
MFGE8	0.450994223	7.79E-22	2.09E-20	408	408
BIRC8	-0.046319719	0.350694543	0.472979919	408	10
BIVM	0.071714452	0.148183093	0.242381403	408	408
TSPAN11	0.45087121	8.01E-22	2.14E-20	408	408
BLID	-0.038921559	0.433003703	0.555192427	408	53
FAM129A	0.450799726	8.15E-22	2.18E-20	408	408
TMEM204	0.450437656	8.86E-22	2.37E-20	408	408
BLM	-0.072474419	0.143921491	0.236821319	408	408
BLNK	-0.009951055	0.841175787	0.892555497	408	408
BLOC1S1	-0.084155783	0.08957179	0.161566103	408	408
BLOC1S2	-0.006533286	0.895330405	0.929598541	408	408
BLOC1S3	0.033714427	0.497073373	0.615264875	408	408
BLVRA	0.047903856	0.334446659	0.45665796	408	408
BLVRB	-0.057264438	0.24846598	0.364925386	408	408
BLZF1	0.089548948	0.070780648	0.133522128	408	408
XPNPEP2	0.450054775	9.68E-22	2.58E-20	408	343
NR4A3	0.449885173	1.01E-21	2.68E-20	408	408
BMP10	0.064135337	0.196070877	0.302353462	408	32
BMP15	0.048852342	0.324953626	0.446800091	408	19
LOC653653	0.449874788	1.01E-21	2.68E-20	408	404
RCN3	0.449839549	1.02E-21	2.70E-20	408	408
BMP2	0.067952309	0.170704966	0.271080675	408	408
BMP3	0.030122416	0.544040769	0.657803697	408	392
GATA6	0.449761617	1.04E-21	2.75E-20	408	408
RGN	0.44961402	1.07E-21	2.84E-20	408	397
DENND2A	0.449502642	1.10E-21	2.91E-20	408	408
BMP7	-0.018098581	0.71549835	0.799843607	408	403
C8orf84	0.449488252	1.10E-21	2.91E-20	408	408
SCN4B	0.449177017	1.19E-21	3.13E-20	408	408
C6orf174	0.448900543	1.26E-21	3.33E-20	408	404
CCR4	0.448861862	1.28E-21	3.35E-20	408	364
BMPR1B	0.078913577	0.111481678	0.193344857	408	377
RELN	0.448817021	1.29E-21	3.38E-20	408	351
BMS1P4	0.030284246	0.541878411	0.655980465	408	405
BMS1P5	-0.040624533	0.4131313	0.536155352	408	408
MEF2D	0.448656691	1.34E-21	3.51E-20	408	408
TGFB1I1	0.448406703	1.42E-21	3.71E-20	408	408
BNC1	-0.025330392	0.609938717	0.713835735	408	321
PALM2-AKAP2	0.448198794	1.49E-21	3.89E-20	408	408
BNIP1	-0.068295834	0.168548146	0.268485434	408	408
BNIP2	0.096132101	0.052341826	0.104055591	408	408
BNIP3L	0.062890983	0.204907476	0.313212366	408	408
BNIP3	0.012022135	0.808703492	0.86918716	408	408
BNIPL	-0.02577758	0.603641926	0.708584711	408	408
JAZF1	0.448136134	1.51E-21	3.94E-20	408	408
FBLN2	0.448013649	1.55E-21	4.05E-20	408	408
BOD1	-0.091833018	0.063859068	0.122646363	408	408
BOK	0.004677595	0.924955506	0.949586881	408	408
SNAP25	0.44782802	1.62E-21	4.22E-20	408	389
CD84	0.447777811	1.64E-21	4.26E-20	408	398
WFDC1	0.447691468	1.67E-21	4.34E-20	408	408
RAB3IL1	0.447684603	1.67E-21	4.34E-20	408	408
BOP1	-0.091969392	0.063464074	0.122121741	408	408
JPH2	0.447643615	1.69E-21	4.38E-20	408	408
RERG	0.447604799	1.70E-21	4.41E-20	408	408
MAOB	0.447236983	1.85E-21	4.79E-20	408	408
BPIL1	-0.022811052	0.645942065	0.743907657	408	99
BPIL2	-0.010465556	0.833081513	0.887065655	408	98
BPIL3	0.013461411	0.786325475	0.852540119	408	8
TACR1	0.447215697	1.86E-21	4.80E-20	408	393
BPNT1	-0.08203429	0.097981796	0.173903591	408	408
PLSCR4	0.447213323	1.86E-21	4.80E-20	408	408
BPY2	-0.015348795	0.757247371	0.83134105	408	6
BRAF	0.017826461	0.719594593	0.803079264	408	408
BRAP	-0.023384747	0.63766647	0.736789609	408	408
BRCA1	-0.067632306	0.17273257	0.273477321	408	408
TMEM229A	0.446996849	1.96E-21	5.04E-20	408	187
BRCC3	-0.065560854	0.186293499	0.290270929	408	408
BRD1	0.083491891	0.092138942	0.165240288	408	408
BRD2	-0.093056646	0.06038637	0.117189309	408	408
BRD3	0.051863275	0.295987752	0.416222396	408	408
MAGEL2	0.446472636	2.21E-21	5.68E-20	408	374
BRD7P3	0.052612439	0.289056751	0.408856325	408	270
BRD7	-0.012166547	0.806450784	0.86759969	408	408
BRD8	-0.053555613	0.280486952	0.399440358	408	408
SNX29	0.446413181	2.24E-21	5.75E-20	408	408
BRDT	0.048570981	0.327751254	0.449721381	408	119
BREA2	-0.012393837	0.802908491	0.865371318	408	403
BRE	0.054301103	0.273836185	0.392042034	408	408
CLIC2	0.446370735	2.26E-21	5.80E-20	408	408
BRF2	0.03154875	0.525130672	0.640866958	408	408
CNGA3	0.445902048	2.51E-21	6.44E-20	408	279
BRI3	0.062311599	0.209118926	0.318131664	408	408
BRIP1	0.041134799	0.407283349	0.530906386	408	408
KLHL4	0.445737842	2.61E-21	6.68E-20	408	370
GYPE	0.445675707	2.65E-21	6.77E-20	408	362
KLF17	0.445509727	2.75E-21	7.02E-20	408	254
F13A1	0.445253477	2.91E-21	7.43E-20	408	408
BRP44	0.085270163	0.085391956	0.155495734	408	408
BRPF1	0.088182027	0.075208255	0.140342538	408	408
BRPF3	0.025793826	0.603413714	0.708399785	408	408
BRS3	0.016768436	0.735596522	0.814364009	408	144
ADCY2	0.445170919	2.97E-21	7.56E-20	408	373
GNAO1	0.444687439	3.31E-21	8.43E-20	408	408
BRWD1	0.053760854	0.278645117	0.397579975	408	408
BRWD3	0.065303974	0.188028359	0.292337871	408	408
BSCL2	-0.076654471	0.122136151	0.207936132	408	408
BSDC1	0.052354381	0.291431813	0.411113473	408	408
BSG	-0.088189696	0.075182799	0.140332497	408	408
BSND	0.053370903	0.282151564	0.40124086	408	137
COL13A1	0.44454946	3.42E-21	8.69E-20	408	408
BSPRY	-0.041019031	0.408605781	0.532104407	408	408
APBB2	0.444424677	3.52E-21	8.93E-20	408	408
BST2	-0.087515607	0.077447157	0.143691176	408	408
BSX	0.052321389	0.291736391	0.411443846	408	28
BTAF1	0.071294133	0.15058097	0.245243051	408	408
BTBD10	-0.057279065	0.248344959	0.364810683	408	408
BTBD11	0.028209709	0.569917452	0.680442114	408	408
BTBD12	-0.0255613	0.606683699	0.711155895	408	408
COL10A1	0.444350584	3.58E-21	9.07E-20	408	399
BTBD17	0.036088407	0.467256305	0.587757241	408	86
BTBD18	-0.011767063	0.812686275	0.872018506	408	326
FGF1	0.444183709	3.72E-21	9.40E-20	408	408
BTBD1	0.091290047	0.065451837	0.125034589	408	408
SLC2A3	0.444128576	3.76E-21	9.51E-20	408	408
BTBD3	0.013791495	0.781217268	0.848792074	408	408
CSF2RB	0.44411503	3.77E-21	9.53E-20	408	408
BTBD7	0.017852963	0.719195307	0.802812423	408	408
PRRX2	0.443749598	4.10E-21	1.03E-19	408	408
BTBD9	-0.033902506	0.494674847	0.613015186	408	408
BTC	0.070452073	0.155473335	0.251738466	408	391
BTD	0.023692513	0.633245332	0.733075542	408	408
BTF3L1	-0.081041951	0.102125676	0.179857106	408	62
BTF3L4	-0.023713311	0.63294702	0.732786008	408	408
ZFHX4	0.4432202	4.62E-21	1.16E-19	408	405
GPR4	0.442982483	4.88E-21	1.23E-19	408	408
BTG2	0.049767419	0.315962236	0.437467709	408	408
BTG3	0.018679644	0.706778976	0.793148127	408	408
BTG4	-0.037955148	0.444521797	0.565798633	408	115
GPM6A	0.442946613	4.92E-21	1.24E-19	408	318
DTNA	0.442834974	5.04E-21	1.27E-19	408	407
BTN1A1	0.075515814	0.127798754	0.215528023	408	277
BTN2A1	0.08222368	0.097206348	0.172866759	408	408
DPT	0.442623257	5.29E-21	1.33E-19	408	387
BTN2A3	0.028786541	0.562052297	0.673774854	408	408
BTN3A1	0.062944087	0.204524569	0.312753119	408	408
BTN3A2	0.018066571	0.715979788	0.800292545	408	408
BTN3A3	0.044013858	0.375219687	0.497455795	408	408
BTNL2	0.030205694	0.542927479	0.656933074	408	89
BTNL3	0.021611343	0.663388751	0.758054289	408	145
BTNL8	0.07272307	0.142547674	0.235016258	408	296
LCN10	0.442505642	5.43E-21	1.36E-19	408	363
BTRC	0.073992461	0.135689998	0.226041	408	408
BUB1B	-0.046053888	0.353469141	0.475729834	408	408
BUB1	-0.057346502	0.247787521	0.364125233	408	408
BUB3	-0.037491294	0.450111487	0.571462	408	408
BUD13	-0.031971612	0.519589554	0.635716313	408	408
ANGPTL7	0.442352342	5.62E-21	1.41E-19	408	250
EPHA7	0.442204885	5.81E-21	1.45E-19	408	399
PABPC4L	0.442053693	6.01E-21	1.50E-19	408	405
BZRAP1	0.008773108	0.85976933	0.905479953	408	408
BZW1	-0.047418821	0.33936931	0.461775372	408	408
TMEM90B	0.44172993	6.47E-21	1.61E-19	408	388
C10orf105	0.014127062	0.77603384	0.844900363	408	404
RGS4	0.441573382	6.70E-21	1.67E-19	408	407
MXRA7	0.441547158	6.74E-21	1.67E-19	408	408
NOTCH4	0.441383058	6.99E-21	1.74E-19	408	408
C10orf110	-0.065861851	0.184275725	0.287730777	408	407
C10orf111	-0.05108162	0.303336549	0.424324038	408	406
C10orf113	-0.046737813	0.346358645	0.468645503	408	124
USHBP1	0.441262748	7.18E-21	1.78E-19	408	408
C10orf116	-0.06239534	0.208506393	0.317422301	408	408
HRNBP3	0.44117313	7.33E-21	1.81E-19	408	372
LOC572558	0.441135194	7.39E-21	1.83E-19	408	210
C10orf11	-0.032048077	0.518590792	0.634649265	408	408
C10orf120	-0.045111124	0.36342024	0.485407791	408	14
C10orf122	-0.039190865	0.429824918	0.552352572	408	13
SLC24A3	0.440922011	7.76E-21	1.91E-19	408	408
MN1	0.440769094	8.03E-21	1.98E-19	408	408
CCL19	0.440282313	8.95E-21	2.20E-19	408	397
C10orf12	0.042188373	0.395365488	0.518778109	408	408
KIAA1614	0.440096261	9.33E-21	2.30E-19	408	408
C10orf137	0.013444026	0.78659477	0.852739853	408	408
GIMAP7	0.440049309	9.43E-21	2.32E-19	408	408
CHST1	0.439865572	9.83E-21	2.41E-19	408	408
NRIP2	0.4396519	1.03E-20	2.53E-19	408	408
GLIS2	0.439380744	1.10E-20	2.68E-19	408	408
GIMAP4	0.439375029	1.10E-20	2.68E-19	408	408
C10orf28	0.089725247	0.070225427	0.132699514	408	408
TLL1	0.439177066	1.15E-20	2.80E-19	408	402
EPHB1	0.43915934	1.15E-20	2.81E-19	408	406
C10orf35	-0.086531785	0.080850982	0.148795509	408	408
C10orf40	0.025276959	0.610693043	0.714446421	408	19
ADH1B	0.439084361	1.17E-20	2.85E-19	408	371
C10orf46	0.058120695	0.241450459	0.356825248	408	408
TXNDC15	0.438990554	1.19E-20	2.91E-19	408	408
C10orf4	0.007655191	0.877487412	0.917344084	408	408
C10orf50	0.034262961	0.490095319	0.609240519	408	184
C10orf53	0.037887405	0.445335669	0.566690628	408	43
C10orf54	0.094055989	0.057667245	0.11269792	408	408
C10orf55	0.060381559	0.22359795	0.335751226	408	407
C10orf57	0.049133964	0.322168958	0.444067733	408	408
CD302	0.438946333	1.21E-20	2.93E-19	408	408
EGR3	0.438921521	1.21E-20	2.94E-19	408	408
C10orf67	0.019598361	0.693071051	0.782495796	408	345
C10orf68	0.032656915	0.510673714	0.62787341	408	383
C10orf71	0.044667838	0.368158995	0.490495339	408	31
GFPT2	0.438741139	1.26E-20	3.06E-19	408	407
C10orf75	0.056925426	0.251282464	0.367912618	408	408
FGL2	0.438738171	1.26E-20	3.06E-19	408	408
C10orf78	-0.030932436	0.533260375	0.647836116	408	408
C10orf79	0.002866395	0.953971007	0.970235093	408	401
C10orf81	0.067639152	0.172689003	0.273451536	408	392
WNT9B	0.438683773	1.28E-20	3.09E-19	408	243
FNBP1	0.438360845	1.37E-20	3.32E-19	408	408
C10orf88	0.084622465	0.087801797	0.159074797	408	408
C10orf90	0.040172513	0.418352861	0.540973992	408	254
C10orf91	-0.047322534	0.340352018	0.462704253	408	393
CD22	0.438334253	1.38E-20	3.34E-19	408	405
PTGIR	0.437977987	1.50E-20	3.61E-19	408	408
C10orf96	0.092892105	0.060844064	0.117929125	408	9
C10orf99	-0.078713254	0.112395884	0.194711397	408	381
C1orf70	0.43796029	1.50E-20	3.62E-19	408	396
C11orf16	0.046197033	0.351973358	0.474289837	408	206
C11orf17	0.028696078	0.563282309	0.674922028	408	408
C11orf1	-0.060075892	0.225955033	0.338143835	408	408
C11orf20	-0.021001892	0.67232258	0.765450406	408	368
LPL	0.437833913	1.55E-20	3.72E-19	408	408
TNN	0.437765702	1.57E-20	3.77E-19	408	371
TLN1	0.437641932	1.61E-20	3.87E-19	408	408
KLHL14	0.437617596	1.62E-20	3.88E-19	408	348
CCDC36	0.437467724	1.68E-20	4.01E-19	408	389
C11orf34	0.0237412	0.632547113	0.732598375	408	121
EPHA6	0.437452711	1.68E-20	4.02E-19	408	283
C11orf36	0.014367622	0.772324045	0.842050369	408	88
C11orf41	-0.017334409	0.727021823	0.807949803	408	408
C11orf42	-0.028782891	0.562101903	0.673789575	408	194
NCKAP1L	0.437145008	1.80E-20	4.30E-19	408	408
C11orf46	0.084970235	0.08650117	0.157168046	408	408
CSRP1	0.437046223	1.84E-20	4.39E-19	408	408
C11orf49	-0.083155538	0.09346185	0.16724357	408	408
REEP1	0.436850293	1.92E-20	4.58E-19	408	404
C11orf52	-0.072505626	0.143748519	0.236633812	408	408
C11orf53	-0.076445581	0.123160076	0.209254178	408	396
C11orf54	0.095937442	0.05282308	0.104825211	408	408
C11orf57	0.049427274	0.319285256	0.441276217	408	408
C11orf58	0.078105704	0.115204579	0.198547644	408	408
CGNL1	0.436707096	1.98E-20	4.72E-19	408	408
C11orf61	-0.006116157	0.901978469	0.934130411	408	408
C11orf63	0.062420536	0.208322344	0.317212895	408	408
C11orf65	0.016853925	0.734299197	0.813376948	408	399
C11orf66	0.054820176	0.269269277	0.387178396	408	407
C11orf67	0.030755552	0.535605274	0.649900519	408	408
C11orf68	0.069627559	0.160379313	0.258118505	408	408
C11orf70	-0.004582699	0.926473616	0.950755904	408	408
C11orf71	0.089849983	0.069834752	0.132110718	408	408
C11orf73	-0.022318785	0.653078062	0.750032935	408	408
C11orf74	0.027372319	0.581427523	0.68981935	408	408
GRIK5	0.436647048	2.01E-20	4.78E-19	408	405
CAMK2A	0.436615503	2.03E-20	4.80E-19	408	360
C11orf82	-0.038651971	0.436199343	0.558253845	408	408
VASN	0.436348722	2.15E-20	5.09E-19	408	408
C11orf84	-0.085785494	0.083512898	0.152767869	408	408
C11orf85	0.003730994	0.940110141	0.960815091	408	111
C5orf13	0.436078036	2.28E-20	5.40E-19	408	408
CLEC3B	0.435566824	2.55E-20	6.03E-19	408	408
C11orf88	0.057738585	0.244563828	0.360391874	408	298
C11orf90	-0.076781104	0.121518668	0.207026833	408	261
C11orf92	-0.00698263	0.888177092	0.925031477	408	405
C11orf93	0.013510717	0.785561858	0.852219198	408	405
C11orf94	-0.090522649	0.067758463	0.128705128	408	45
ROR1	0.435365052	2.67E-20	6.30E-19	408	388
C11orf9	-0.054758612	0.269808194	0.38767263	408	408
RERGL	0.434915038	2.95E-20	6.95E-19	408	312
C12orf11	-0.080803706	0.103140959	0.18121532	408	408
C12orf12	0.036543186	0.461659234	0.58250772	408	19
S1PR3	0.434729674	3.07E-20	7.23E-19	408	408
TPST1	0.434656797	3.12E-20	7.34E-19	408	408
C12orf26	0.011385571	0.818651986	0.876168724	408	408
C12orf27	-0.013208901	0.790239399	0.855580538	408	117
C12orf29	-0.071532978	0.149214792	0.243492791	408	408
SETBP1	0.434640606	3.13E-20	7.36E-19	408	408
WSCD1	0.434250612	3.41E-20	8.01E-19	408	405
ZCCHC5	0.434239354	3.42E-20	8.02E-19	408	231
C12orf36	-0.018154169	0.714662589	0.799087563	408	319
C20orf160	0.434008399	3.60E-20	8.42E-19	408	408
C12orf40	0.012875167	0.795420381	0.85979685	408	55
C12orf41	-0.070765345	0.153639369	0.249332828	408	408
SELE	0.433531813	3.99E-20	9.34E-19	408	406
C12orf43	-0.05995839	0.226865813	0.339072463	408	408
FAM70B	0.432920776	4.56E-20	1.07E-18	408	408
PTPN5	0.432875565	4.61E-20	1.08E-18	408	344
C12orf47	-0.062779612	0.205712211	0.314100229	408	408
C12orf48	0.026255909	0.59693905	0.702754458	408	408
C12orf49	-0.007158507	0.885379673	0.922659786	408	408
C12orf4	0.06047228	0.222901764	0.334820296	408	408
C12orf50	-0.016552477	0.738877116	0.816823069	408	134
HTRA1	0.432866589	4.62E-20	1.08E-18	408	408
C12orf52	-0.065743877	0.185064651	0.288647869	408	408
SHANK3	0.43285507	4.63E-20	1.08E-18	408	408
C12orf54	-0.06025694	0.2245568	0.336877211	408	319
C12orf56	-0.000497698	0.992003604	0.994204845	408	345
C12orf57	-0.027998093	0.572815908	0.683062584	408	408
GUCY1A2	0.432789066	4.70E-20	1.09E-18	408	407
C12orf5	0.083866715	0.090682422	0.163216962	408	408
TMEM176B	0.432690878	4.80E-20	1.11E-18	408	408
C12orf61	0.075414302	0.128313291	0.216268416	408	407
C12orf62	-0.031151133	0.53036834	0.645359278	408	408
C12orf63	0.060842595	0.220076008	0.331395158	408	312
C12orf65	-0.083718118	0.091257629	0.163928468	408	408
C12orf66	0.024955392	0.61524133	0.718456512	408	408
LY96	0.432649989	4.84E-20	1.12E-18	408	408
PRRG3	0.432320422	5.20E-20	1.21E-18	408	195
C12orf70	-0.003420798	0.945081199	0.964175206	408	385
C12orf71	0.013489133	0.78589611	0.852443421	408	266
SLITRK3	0.432020863	5.55E-20	1.29E-18	408	254
ZBTB46	0.431987799	5.59E-20	1.29E-18	408	408
C12orf74	-0.006317619	0.898766745	0.93208208	408	302
C12orf75	0.040274695	0.41716912	0.539791476	408	408
C12orf76	0.016278807	0.743041196	0.8200246	408	408
DSEL	0.431942632	5.65E-20	1.30E-18	408	408
TNFAIP8L3	0.43188515	5.72E-20	1.32E-18	408	408
C13orf16	0.053132826	0.284306952	0.403618828	408	381
RASSF3	0.431846201	5.77E-20	1.33E-18	408	407
C13orf1	0.0128183	0.796304109	0.860596499	408	408
C13orf23	0.043822034	0.377306426	0.499692329	408	408
SEC14L1	0.431586861	6.10E-20	1.40E-18	408	408
C13orf27	-0.033526311	0.499478533	0.617403266	408	408
C13orf29	-0.01637089	0.741639252	0.818973344	408	408
GIMAP8	0.431422982	6.33E-20	1.45E-18	408	408
SLC2A14	0.431217201	6.61E-20	1.52E-18	408	404
NECAB1	0.431180702	6.67E-20	1.53E-18	408	407
MRC2	0.43096609	6.99E-20	1.60E-18	408	408
C13orf35	0.049607724	0.317519533	0.439380334	408	88
DOCK2	0.430844888	7.17E-20	1.64E-18	408	408
C13orf37	-0.077236808	0.119316684	0.204055755	408	408
C13orf38	-0.01261391	0.799482507	0.863256804	408	394
C13orf39	0.028208818	0.569929637	0.680442114	408	112
C14orf101	-0.070045767	0.15787654	0.254826973	408	408
C14orf102	-0.081911375	0.098487693	0.174631416	408	408
PCDHGA2	0.430830785	7.19E-20	1.64E-18	408	398
C14orf105	0.052986931	0.285633257	0.404993863	408	197
C14orf106	0.089009093	0.072503163	0.136118272	408	408
C14orf109	-0.045883428	0.355255559	0.477309902	408	408
SLCO2B1	0.430784014	7.27E-20	1.66E-18	408	408
TPSG1	0.430413851	7.87E-20	1.80E-18	408	284
KAL1	0.430116067	8.40E-20	1.91E-18	408	408
C15orf51	0.429935233	8.74E-20	1.99E-18	408	259
HSPA12A	0.42981172	8.97E-20	2.04E-18	408	408
C14orf129	-0.036764562	0.458948267	0.580255797	408	408
CASS4	0.429768423	9.06E-20	2.06E-18	408	404
RUSC2	0.429740722	9.11E-20	2.07E-18	408	408
C14orf138	-0.073108115	0.140440093	0.232466562	408	408
BTK	0.429706563	9.18E-20	2.08E-18	408	408
C14orf142	-0.011020427	0.824371877	0.880598018	408	408
C14orf143	-0.087964014	0.075934822	0.14136937	408	408
C14orf145	0.06903043	0.164004471	0.262687571	408	408
C14orf147	0.000229493	0.996312739	0.997357509	408	408
C14orf148	-0.060249528	0.224613921	0.336887271	408	399
SDS	0.429615872	9.36E-20	2.12E-18	408	408
EVI2B	0.429489995	9.62E-20	2.17E-18	408	408
TBX4	0.429169948	1.03E-19	2.33E-18	408	397
C14orf159	0.010963933	0.825257685	0.881215554	408	408
C14orf162	0.057424049	0.247147591	0.363370301	408	265
C14orf165	-0.060492782	0.222744648	0.334719286	408	14
C14orf166B	0.065722766	0.185206088	0.288823528	408	57
ITGA5	0.429142815	1.04E-19	2.34E-18	408	408
C14orf167	0.004067248	0.934724106	0.956920343	408	408
C14orf169	-0.054460987	0.272423914	0.3903818	408	408
C14orf174	-0.048143845	0.332028027	0.454190778	408	408
C14orf176	0.039543225	0.425686262	0.548228992	408	408
C14orf178	0.027394889	0.58111588	0.689615001	408	233
RTN1	0.429013383	1.07E-19	2.40E-18	408	405
LRRC15	0.42889282	1.09E-19	2.46E-18	408	402
RASA3	0.428684896	1.14E-19	2.57E-18	408	408
C14orf182	0.092785235	0.061142871	0.118462466	408	402
C14orf183	-0.084126448	0.089683996	0.161686302	408	65
C14orf184	-0.015487219	0.755127601	0.829618185	408	303
C14orf19	-0.014025145	0.777607087	0.846061833	408	398
RASGRP4	0.428683931	1.14E-19	2.57E-18	408	406
C14orf21	0.047613854	0.337384366	0.459979399	408	408
C14orf23	0.055168251	0.26623618	0.384139678	408	64
PCDHB18	0.428631266	1.16E-19	2.60E-18	408	404
C5orf23	0.428618083	1.16E-19	2.60E-18	408	405
TWIST2	0.428282661	1.25E-19	2.79E-18	408	384
C14orf34	-0.016693939	0.736727659	0.815166099	408	299
C18orf1	0.428252279	1.26E-19	2.81E-18	408	408
C14orf39	0.015091627	0.761190387	0.834404182	408	198
STX2	0.428001066	1.33E-19	2.96E-18	408	408
SEMA3A	0.427865679	1.36E-19	3.04E-18	408	406
C14orf48	-0.037011334	0.45593681	0.57727182	408	41
LMO3	0.42786204	1.37E-19	3.04E-18	408	404
EFHD1	0.42785833	1.37E-19	3.04E-18	408	408
C14orf50	-0.075946564	0.125633148	0.212657429	408	402
C14orf53	-0.04174383	0.400368257	0.524039073	408	5
MFAP5	0.427820544	1.38E-19	3.06E-18	408	385
DCLK2	0.42781611	1.38E-19	3.06E-18	408	408
C14orf70	0.073252889	0.139653861	0.231509217	408	16
C14orf72	0.016518772	0.739389552	0.81698409	408	385
C14orf73	0.031065383	0.531501336	0.646267197	408	402
SCN3B	0.427685327	1.42E-19	3.15E-18	408	380
DENND5A	0.427667437	1.42E-19	3.16E-18	408	408
C14orf86	-0.006314034	0.898823879	0.93208208	408	84
C14orf93	-0.083808212	0.090908533	0.163446595	408	408
C4orf31	0.427638423	1.43E-19	3.17E-18	408	397
C15orf21	0.040911684	0.409834302	0.533260742	408	408
EGFLAM	0.426990737	1.65E-19	3.64E-18	408	408
C15orf24	-0.010969755	0.825166384	0.881211938	408	408
C15orf26	0.007781326	0.87548504	0.916015063	408	295
GNG7	0.426870904	1.69E-19	3.73E-18	408	408
C15orf28	0.006627454	0.893830575	0.928377884	408	372
C15orf29	-0.067218371	0.175381892	0.276758967	408	408
C15orf2	-0.018755657	0.705641124	0.792270378	408	219
C15orf32	0.054419717	0.272787981	0.390780381	408	28
NMUR1	0.426847564	1.70E-19	3.75E-18	408	393
C15orf34	0.072753795	0.142378612	0.234860861	408	406
DPEP1	0.426569132	1.80E-19	3.97E-18	408	349
C15orf38	0.024028235	0.628437423	0.729476083	408	408
C15orf39	-0.010419241	0.833809455	0.887463666	408	408
C5orf4	0.426424635	1.86E-19	4.09E-18	408	408
C15orf41	0.068931437	0.164611349	0.2634874	408	408
SEMA6B	0.426216765	1.94E-19	4.27E-18	408	408
C15orf43	0.044304437	0.372072223	0.49402353	408	36
KCNH2	0.42621056	1.95E-19	4.27E-18	408	407
TMEM176A	0.426102193	1.99E-19	4.37E-18	408	408
C15orf50	0.036752565	0.459094953	0.580368049	408	44
GRID1	0.425902441	2.08E-19	4.55E-18	408	399
C15orf52	0.008399651	0.865680951	0.909411834	408	408
NCALD	0.425648086	2.19E-19	4.80E-18	408	408
SGCE	0.425587602	2.22E-19	4.86E-18	408	408
C15orf55	-0.05537431	0.264451676	0.382307835	408	357
GDF10	0.425375757	2.33E-19	5.08E-18	408	278
C15orf57	0.068622367	0.166516965	0.265841013	408	408
NCAM2	0.425322466	2.35E-19	5.13E-18	408	322
IL1R1	0.425238835	2.39E-19	5.22E-18	408	408
MS4A4A	0.424890189	2.58E-19	5.61E-18	408	408
C15orf60	-0.01446662	0.770798855	0.840890545	408	116
C15orf61	-0.07524845	0.129157406	0.217343953	408	408
C15orf62	-0.023555761	0.635208215	0.734610885	408	408
CCPG1	0.424805748	2.63E-19	5.71E-18	408	408
C16orf11	-0.005834279	0.906474852	0.936802833	408	114
ITPR1	0.424463083	2.82E-19	6.13E-18	408	408
C16orf3	-0.067121169	0.176008373	0.277469832	408	364
CD1D	0.424291223	2.93E-19	6.36E-18	408	408
LOC100192378	0.424281901	2.94E-19	6.36E-18	408	253
LTBP1	0.424262148	2.95E-19	6.38E-18	408	408
C16orf48	-0.047550836	0.338024916	0.460633913	408	408
TRPC6	0.424194611	2.99E-19	6.47E-18	408	408
DLL4	0.42401874	3.10E-19	6.70E-18	408	408
PRICKLE2	0.42391746	3.17E-19	6.84E-18	408	408
PAPSS2	0.423823104	3.24E-19	6.97E-18	408	408
C16orf57	0.070079793	0.157674215	0.254582394	408	408
C16orf58	-0.015891673	0.748944505	0.825085131	408	408
SELP	0.423668889	3.34E-19	7.20E-18	408	402
NPR3	0.422890748	3.94E-19	8.48E-18	408	374
C16orf61	-0.001941752	0.96880973	0.979988045	408	408
C16orf62	0.088088556	0.075519067	0.14077019	408	408
C16orf63	0.014202232	0.774874051	0.844096077	408	408
C16orf68	-0.077305214	0.118988845	0.203616677	408	408
C16orf70	0.05456799	0.271481515	0.389381837	408	408
MRO	0.42280074	4.02E-19	8.63E-18	408	374
TAL1	0.422750017	4.06E-19	8.71E-18	408	408
NAALADL1	0.422747486	4.06E-19	8.71E-18	408	408
GPR34	0.422608076	4.18E-19	8.96E-18	408	408
REV3L	0.422484632	4.29E-19	9.19E-18	408	408
C16orf78	0.025198503	0.611801356	0.715542196	408	5
DARC	0.422275857	4.49E-19	9.59E-18	408	404
CCL21	0.422248138	4.51E-19	9.64E-18	408	363
C16orf80	0.000318207	0.9948874	0.996179397	408	408
PPP1R14A	0.422061648	4.70E-19	1.00E-17	408	408
KLF2	0.421771761	4.99E-19	1.06E-17	408	408
ZBTB16	0.421767651	5.00E-19	1.06E-17	408	380
HECTD2	0.421747304	5.02E-19	1.07E-17	408	408
LOC134466	0.421592486	5.18E-19	1.10E-17	408	392
CLEC11A	0.421581162	5.20E-19	1.10E-17	408	408
GRAP	0.421085683	5.77E-19	1.22E-17	408	408
MXRA5	0.420917046	5.97E-19	1.26E-17	408	408
C16orf92	0.022888656	0.644820027	0.742956899	408	70
LOC339524	0.420823051	6.09E-19	1.29E-17	408	408
CBLN4	0.420786728	6.14E-19	1.30E-17	408	214
ADAMDEC1	0.420762151	6.17E-19	1.30E-17	408	396
C17orf102	0.092677767	0.061444568	0.118983986	408	67
TPSD1	0.420291817	6.81E-19	1.44E-17	408	316
C17orf104	0.05669753	0.253188229	0.370108242	408	406
LOC401463	0.420103758	7.08E-19	1.49E-17	408	291
SLC8A3	0.419876961	7.43E-19	1.56E-17	408	326
SUSD5	0.419809118	7.54E-19	1.58E-17	408	406
C17orf108	0.076086653	0.124935024	0.211624202	408	408
C17orf28	-0.002335243	0.962493353	0.976225866	408	408
MFNG	0.419775379	7.59E-19	1.59E-17	408	408
C17orf39	0.058052202	0.242006479	0.357349986	408	408
KBTBD10	0.419603969	7.87E-19	1.65E-17	408	408
C17orf44	-0.026434466	0.594445593	0.700455581	408	408
C17orf46	-0.041640333	0.401538404	0.525012621	408	376
C17orf47	0.003450406	0.944606628	0.963936324	408	371
C17orf48	0.087380107	0.077908934	0.14442763	408	408
LRRC55	0.41947307	8.08E-19	1.69E-17	408	390
C17orf50	-0.024138187	0.626866183	0.728087275	408	329
NPAS4	0.419262072	8.45E-19	1.77E-17	408	291
RAB3C	0.419168141	8.62E-19	1.80E-17	408	253
C17orf54	0.070876474	0.152992749	0.248545027	408	50
C17orf55	-0.026254878	0.596953457	0.702754458	408	395
PPAP2B	0.418892271	9.13E-19	1.91E-17	408	408
C17orf57	0.081809133	0.098910085	0.175287348	408	407
C17orf58	-0.053282462	0.282950961	0.40209243	408	408
C17orf59	-0.079105886	0.110609557	0.192081582	408	408
GFRA2	0.418840223	9.23E-19	1.92E-17	408	405
CHRNA1	0.418751321	9.40E-19	1.96E-17	408	386
C17orf62	0.017348457	0.726809424	0.807803322	408	408
C17orf63	-0.092264932	0.062614974	0.120854422	408	408
C17orf64	-0.027600348	0.578282515	0.687267583	408	222
C17orf65	-0.083226618	0.09318103	0.166815512	408	408
BEST1	0.418708979	9.48E-19	1.97E-17	408	408
C17orf67	0.000365363	0.994129761	0.995669431	408	408
C17orf68	-0.029172914	0.556813456	0.669331376	408	408
C17orf69	-0.065628675	0.185837437	0.289672895	408	408
[truncated: 18,048 more rows]
