# Supplementary material for: EPHA3 Could Be a Novel Prognosis Biomarker and Correlates with Immune Infiltrates in Bladder Cancer
Source: Cancers (Basel). 2023 Jan 19;15(3):621. doi: 10.3390/cancers15030621 (PMC9913674; doi:10.3390/cancers15030621)
Supplement: Supplementary file 1 [file cancers-15-00621-s001.zip › Table S2.xlsx]

## Sheet: GO enrichment
ONTOLOGY	ID	Description	GeneRatio	BgRatio	pvalue	p.adjust	qvalue	geneID	Count
BP	GO:0030198	extracellular matrix organization	40/179	368/18670	9.01752e-31	2.45367e-27	1.85096e-27	A2M/COL1A2/COL3A1/COL4A1/COL4A2/COL5A1/COL6A3/COL8A1/COL15A1/VCAN/CTSK/DCN/ECM2/ELN/FBN1/FOXF1/ITGA1/LAMA2/LUM/MFAP4/MMP16/MYH11/DDR2/PDGFRA/SPARC/COL14A1/VCAM1/PXDN/ITGA8/FBLN5/ADAMTS5/EMILIN1/NID2/ITGA11/ABI3BP/ADAMTS9/JAM2/HPSE2/SMOC2/JAM3	40
BP	GO:0043062	extracellular structure organization	40/179	422/18670	1.93069e-28	2.6267e-25	1.9815e-25	A2M/COL1A2/COL3A1/COL4A1/COL4A2/COL5A1/COL6A3/COL8A1/COL15A1/VCAN/CTSK/DCN/ECM2/ELN/FBN1/FOXF1/ITGA1/LAMA2/LUM/MFAP4/MMP16/MYH11/DDR2/PDGFRA/SPARC/COL14A1/VCAM1/PXDN/ITGA8/FBLN5/ADAMTS5/EMILIN1/NID2/ITGA11/ABI3BP/ADAMTS9/JAM2/HPSE2/SMOC2/JAM3	40
BP	GO:0031589	cell-substrate adhesion	25/179	354/18670	6.26754e-15	5.68466e-12	4.28832e-12	COL3A1/COL8A1/ECM2/EPHA3/FOXF1/ITGA1/DDR2/TEK/THY1/VCAM1/PPFIA2/ITGA8/EDIL3/FBLN5/SORBS1/FERMT2/EMILIN1/NID2/ITGA11/ABI3BP/SNED1/ADAMTS9/SMOC2/ADAMTS12/JAM3	25
BP	GO:0007160	cell-matrix adhesion	20/179	225/18670	5.14546e-14	3.07648e-11	2.3208e-11	COL3A1/ECM2/EPHA3/ITGA1/DDR2/TEK/THY1/VCAM1/PPFIA2/ITGA8/FBLN5/SORBS1/FERMT2/EMILIN1/NID2/ITGA11/SNED1/ADAMTS9/ADAMTS12/JAM3	20
BP	GO:0003012	muscle system process	27/179	465/18670	5.65322e-14	3.07648e-11	2.3208e-11	ACTA2/ACTG2/ADRA2A/CACNA1C/CALD1/CHRM2/CNN1/EDNRA/F2R/IGF1/ITGA1/KCNJ8/MEF2C/MYH11/MYLK/PLN/PRKG1/SGCD/PDE5A/HAND2/CALCRL/SORBS1/SYNM/KCNE4/LMOD1/MYOCD/HSPB6	27
BP	GO:0006936	muscle contraction	24/179	360/18670	8.08867e-14	3.66821e-11	2.76718e-11	ACTA2/ACTG2/ADRA2A/CACNA1C/CALD1/CHRM2/CNN1/EDNRA/F2R/ITGA1/KCNJ8/MYH11/MYLK/PLN/PRKG1/SGCD/PDE5A/CALCRL/SORBS1/SYNM/KCNE4/LMOD1/MYOCD/HSPB6	24
BP	GO:0060485	mesenchyme development	19/179	278/18670	2.40468e-11	9.34735e-09	7.05133e-09	ACTA2/ACTG2/EDNRA/EPHA3/FGFR1/FOXF1/FRZB/HGF/MEF2C/PDGFRB/TCF21/DCHS1/HAND2/ZEB2/ZFPM2/HEYL/BNC2/TMEM100/DACT3	19
BP	GO:0072001	renal system development	18/179	293/18670	4.69929e-10	1.59835e-07	1.20574e-07	ACTA2/COL4A1/DCN/FBN1/FGFR1/FOXF1/GLI2/MEF2C/PDGFRA/PDGFRB/TCF21/TEK/ITGA8/DCHS1/SLIT2/HEYL/FAT4/MYOCD	18
BP	GO:0001655	urogenital system development	18/179	330/18670	3.12739e-09	9.45515e-07	7.13265e-07	ACTA2/COL4A1/DCN/FBN1/FGFR1/FOXF1/GLI2/MEF2C/PDGFRA/PDGFRB/TCF21/TEK/ITGA8/DCHS1/SLIT2/HEYL/FAT4/MYOCD	18
BP	GO:0006939	smooth muscle contraction	11/179	110/18670	8.66108e-09	2.35668e-06	1.7778e-06	ACTA2/ADRA2A/CHRM2/CNN1/EDNRA/F2R/MYH11/MYLK/PRKG1/CALCRL/MYOCD	11
BP	GO:0060537	muscle tissue development	19/179	408/18670	1.4759e-08	3.61984e-06	2.73068e-06	COL3A1/DCN/S1PR1/ELN/FGFR1/IGF1/MEF2C/MYH11/MYLK/PDGFRA/PDGFRB/PLN/SGCD/TCF21/ITGA8/ZFPM2/HEYL/ADAMTS9/MYOCD	19
BP	GO:0007517	muscle organ development	19/179	410/18670	1.5964e-08	3.61984e-06	2.73068e-06	COL3A1/COL6A3/DCN/S1PR1/ELN/ETV1/FGFR1/FHL1/IGF1/LAMA2/MEF2C/MYLK/SGCD/TCF21/ITGA11/ZFPM2/HEYL/MYOCD/CHODL	19
BP	GO:0030199	collagen fibril organization	8/179	54/18670	4.35987e-08	9.12555e-06	6.88401e-06	COL1A2/COL3A1/COL5A1/LUM/DDR2/COL14A1/PXDN/EMILIN1	8
BP	GO:0061448	connective tissue development	15/179	273/18670	6.20791e-08	1.20655e-05	9.10182e-06	ACTA2/COL5A1/COL6A3/CTSK/FGFR1/FRZB/GLI2/LUM/MEF2C/PDGFRB/SOX5/ZEB1/COL14A1/HAND2/ADAMTS12	15
BP	GO:0001822	kidney development	15/179	278/18670	7.87516e-08	1.42855e-05	1.07765e-05	ACTA2/DCN/FBN1/FGFR1/GLI2/MEF2C/PDGFRA/PDGFRB/TCF21/TEK/ITGA8/DCHS1/SLIT2/HEYL/FAT4	15
BP	GO:0071560	cellular response to transforming growth factor beta stimulus	14/179	249/18670	1.30999e-07	2.22779e-05	1.68057e-05	CDH5/COL1A2/COL3A1/COL4A2/FBN1/LRRC32/MEF2C/PDE3A/SOX5/ZEB1/ITGA8/FERMT2/EMILIN1/MYOCD	14
BP	GO:0071559	response to transforming growth factor beta	14/179	255/18670	1.75498e-07	2.76437e-05	2.08535e-05	CDH5/COL1A2/COL3A1/COL4A2/FBN1/LRRC32/MEF2C/PDE3A/SOX5/ZEB1/ITGA8/FERMT2/EMILIN1/MYOCD	14
BP	GO:0010463	mesenchymal cell proliferation	7/179	44/18670	1.88102e-07	2.76437e-05	2.08535e-05	FGF7/FGFR1/FOXF1/ZEB1/DCHS1/HAND2/FAT4	7
BP	GO:0061138	morphogenesis of a branching epithelium	12/179	182/18670	1.93029e-07	2.76437e-05	2.08535e-05	COL4A1/EDNRA/FGF7/FGFR1/FOXF1/GLI2/HGF/PGR/TCF21/DCHS1/SLIT2/FAT4	12
BP	GO:0001503	ossification	17/179	398/18670	3.01675e-07	4.10429e-05	3.09614e-05	CDH11/COL1A2/VCAN/CTSK/S1PR1/GLI2/HGF/IGF1/MEF2C/MMP16/DDR2/SPARC/TEK/DCHS1/HAND2/ITGA11/FAT4	17
BP	GO:0001763	morphogenesis of a branching structure	12/179	196/18670	4.29707e-07	5.56778e-05	4.20015e-05	COL4A1/EDNRA/FGF7/FGFR1/FOXF1/GLI2/HGF/PGR/TCF21/DCHS1/SLIT2/FAT4	12
BP	GO:0033002	muscle cell proliferation	13/179	239/18670	5.44811e-07	6.73832e-05	5.08316e-05	CNN1/S1PR1/ELN/FGFR1/IGF1/MEF2C/OGN/PDE1A/PDGFRB/PRKG1/CALCRL/ZFPM2/MYOCD	13
BP	GO:0003179	heart valve morphogenesis	7/179	52/18670	6.15651e-07	6.97995e-05	5.26544e-05	ELN/MEF2C/DCHS1/SLIT2/EMILIN1/HEYL/ADAMTS9	7
BP	GO:0072132	mesenchyme morphogenesis	7/179	52/18670	6.15651e-07	6.97995e-05	5.26544e-05	ACTA2/ACTG2/FGFR1/FOXF1/DCHS1/HEYL/TMEM100	7
BP	GO:0048660	regulation of smooth muscle cell proliferation	11/179	169/18670	7.19572e-07	7.83182e-05	5.90806e-05	CNN1/S1PR1/ELN/IGF1/MEF2C/OGN/PDE1A/PDGFRB/PRKG1/CALCRL/MYOCD	11
BP	GO:0006937	regulation of muscle contraction	11/179	171/18670	8.08762e-07	8.04014e-05	6.06521e-05	ADRA2A/CACNA1C/CHRM2/CNN1/F2R/PLN/PRKG1/PDE5A/CALCRL/MYOCD/HSPB6	11
BP	GO:0048659	smooth muscle cell proliferation	11/179	171/18670	8.08762e-07	8.04014e-05	6.06521e-05	CNN1/S1PR1/ELN/IGF1/MEF2C/OGN/PDE1A/PDGFRB/PRKG1/CALCRL/MYOCD	11
BP	GO:0051216	cartilage development	12/179	209/18670	8.5217e-07	8.04014e-05	6.06521e-05	COL6A3/CTSK/FGFR1/FRZB/GLI2/LUM/MEF2C/SOX5/ZEB1/COL14A1/HAND2/ADAMTS12	12
BP	GO:0030324	lung development	11/179	172/18670	8.56905e-07	8.04014e-05	6.06521e-05	FGF7/FGFR1/FOXF1/GLI2/PDGFRA/PDGFRB/PGR/SPARC/TCF21/ZFPM2/MYOCD	11
BP	GO:0003018	vascular process in circulatory system	11/179	173/18670	9.07556e-07	8.23153e-05	6.2096e-05	ACTA2/ADRA2A/CDH5/EDNRA/F2R/ITGA1/KCNMB1/PDE3A/PRKG1/TEK/SLIT2	11
BP	GO:0030323	respiratory tube development	11/179	176/18670	1.07569e-06	9.44179e-05	7.12257e-05	FGF7/FGFR1/FOXF1/GLI2/PDGFRA/PDGFRB/PGR/SPARC/TCF21/ZFPM2/MYOCD	11
BP	GO:0014706	striated muscle tissue development	16/179	390/18670	1.16234e-06	9.8835e-05	7.45578e-05	DCN/S1PR1/ELN/FGFR1/IGF1/MEF2C/MYH11/PDGFRA/PDGFRB/PLN/SGCD/TCF21/ZFPM2/HEYL/ADAMTS9/MYOCD	16
BP	GO:0003007	heart morphogenesis	13/179	259/18670	1.34655e-06	0.000107763	8.1293e-05	COL5A1/S1PR1/ELN/FOXF1/MEF2C/TEK/DCHS1/SLIT2/HAND2/ZFPM2/HEYL/TMEM100/FAT4	13
BP	GO:0090257	regulation of muscle system process	13/179	259/18670	1.34655e-06	0.000107763	8.1293e-05	ADRA2A/CACNA1C/CHRM2/CNN1/F2R/IGF1/PLN/PRKG1/PDE5A/HAND2/CALCRL/MYOCD/HSPB6	13
BP	GO:0048762	mesenchymal cell differentiation	12/179	219/18670	1.39512e-06	0.000108461	8.18193e-05	EDNRA/EPHA3/FGFR1/FRZB/HGF/MEF2C/TCF21/HAND2/ZEB2/HEYL/TMEM100/DACT3	12
BP	GO:0032963	collagen metabolic process	9/179	115/18670	1.64562e-06	0.000124381	9.38291e-05	COL1A2/COL5A1/COL15A1/CTSK/F2R/MFAP4/MMP16/PDGFRB/EMILIN1	9
BP	GO:0003170	heart valve development	7/179	61/18670	1.86712e-06	0.000130556	9.84875e-05	ELN/MEF2C/DCHS1/SLIT2/EMILIN1/HEYL/ADAMTS9	7
BP	GO:0006027	glycosaminoglycan catabolic process	7/179	61/18670	1.86712e-06	0.000130556	9.84875e-05	VCAN/DCN/LUM/OGN/PRELP/GPC6/HPSE2	7
BP	GO:0014068	positive regulation of phosphatidylinositol 3-kinase signaling	8/179	87/18670	1.87126e-06	0.000130556	9.84875e-05	DCN/F2R/FGFR1/HGF/IGF1/PDGFRA/PDGFRB/TEK	8
BP	GO:0032835	glomerulus development	7/179	62/18670	2.08786e-06	0.000142027	0.00010714	ACTA2/MEF2C/PDGFRA/PDGFRB/TCF21/TEK/HEYL	7
BP	GO:0010811	positive regulation of cell-substrate adhesion	9/179	121/18670	2.51678e-06	0.000163369	0.00012324	COL8A1/ECM2/FOXF1/TEK/THY1/EDIL3/EMILIN1/ABI3BP/SMOC2	9
BP	GO:1901136	carbohydrate derivative catabolic process	11/179	192/18670	2.52168e-06	0.000163369	0.00012324	VCAN/DCN/LUM/OGN/PDE1A/PRELP/PDE5A/GPC6/ADAMTS9/HPSE2/ADAMTS12	11
BP	GO:0048738	cardiac muscle tissue development	12/179	233/18670	2.66274e-06	0.000168496	0.000127107	S1PR1/FGFR1/IGF1/MEF2C/MYH11/PDGFRA/PDGFRB/PLN/SGCD/ZFPM2/ADAMTS9/MYOCD	12
BP	GO:0006026	aminoglycan catabolic process	7/179	65/18670	2.88501e-06	0.000174447	0.000131597	VCAN/DCN/LUM/OGN/PRELP/GPC6/HPSE2	7
BP	GO:0006940	regulation of smooth muscle contraction	7/179	65/18670	2.88501e-06	0.000174447	0.000131597	ADRA2A/CHRM2/CNN1/F2R/PRKG1/CALCRL/MYOCD	7
BP	GO:0060541	respiratory system development	11/179	198/18670	3.39683e-06	0.00020093	0.000151575	FGF7/FGFR1/FOXF1/GLI2/PDGFRA/PDGFRB/PGR/SPARC/TCF21/ZFPM2/MYOCD	11
BP	GO:0072012	glomerulus vasculature development	5/179	25/18670	3.48357e-06	0.000201676	0.000152138	ACTA2/PDGFRA/PDGFRB/TCF21/TEK	5
BP	GO:0035265	organ growth	11/179	204/18670	4.52728e-06	0.00025664	0.000193601	COL6A3/S1PR1/FGF7/FGFR1/IGF1/MEF2C/DDR2/PDGFRB/COL14A1/ZFPM2/BNC2	11
BP	GO:0061437	renal system vasculature development	5/179	27/18670	5.21159e-06	0.000279463	0.000210818	ACTA2/PDGFRA/PDGFRB/TCF21/TEK	5
BP	GO:0061440	kidney vasculature development	5/179	27/18670	5.21159e-06	0.000279463	0.000210818	ACTA2/PDGFRA/PDGFRB/TCF21/TEK	5
BP	GO:0032970	regulation of actin filament-based process	15/179	388/18670	5.23801e-06	0.000279463	0.000210818	CACNA1C/S1PR1/ELN/EPHA3/MEF2C/PDGFRA/PDGFRB/PLN/TEK/SLIT2/LMOD1/RHOJ/JAM3/DIXDC1/SYNPO2	15
BP	GO:0038065	collagen-activated signaling pathway	4/179	13/18670	5.46051e-06	0.000285732	0.000215546	COL4A1/COL4A2/DDR2/ITGA11	4
BP	GO:0048565	digestive tract development	9/179	134/18670	5.84247e-06	0.00029995	0.000226273	COL3A1/FOXF1/GLI2/PDGFRA/TCF21/DCHS1/DACT1/FAT4/MYOCD	9
BP	GO:0085029	extracellular matrix assembly	5/179	28/18670	6.29546e-06	0.000317221	0.000239301	COL1A2/MFAP4/MYH11/FBLN5/EMILIN1	5
BP	GO:0010810	regulation of cell-substrate adhesion	11/179	215/18670	7.47254e-06	0.000369687	0.00027888	COL8A1/ECM2/EPHA3/FOXF1/DDR2/TEK/THY1/EDIL3/EMILIN1/ABI3BP/SMOC2	11
BP	GO:0048844	artery morphogenesis	7/179	76/18670	8.29168e-06	0.000402887	0.000303924	COL3A1/FOXF1/MYLK/PDGFRB/HAND2/ADAMTS9/MYOCD	7
BP	GO:0072006	nephron development	9/179	142/18670	9.3683e-06	0.000447213	0.000337363	ACTA2/MEF2C/PDGFRA/PDGFRB/TCF21/TEK/DCHS1/HEYL/FAT4	9
BP	GO:0090130	tissue migration	14/179	360/18670	1.02065e-05	0.000478825	0.00036121	ACTA2/ACTG2/DCN/FGF7/FGFR1/FOXF1/MEF2C/SPARC/TEK/SLIT2/ZEB2/ADAMTS9/RHOJ/SMOC2	14
BP	GO:0055123	digestive system development	9/179	146/18670	1.17264e-05	0.000540805	0.000407965	COL3A1/FOXF1/GLI2/PDGFRA/TCF21/DCHS1/DACT1/FAT4/MYOCD	9
BP	GO:0060562	epithelial tube morphogenesis	13/179	322/18670	1.43829e-05	0.000650076	0.000490395	COL4A1/EDNRA/FOXF1/GLI2/MEF2C/PGR/TCF21/DCHS1/SLIT2/HAND2/ZEB2/FAT4/ADAMTS12	13
BP	GO:0048754	branching morphogenesis of an epithelial tube	9/179	150/18670	1.45735e-05	0.000650076	0.000490395	COL4A1/EDNRA/FOXF1/GLI2/PGR/TCF21/DCHS1/SLIT2/FAT4	9
BP	GO:0061298	retina vasculature development in camera-type eye	4/179	17/18670	1.76386e-05	0.000774105	0.000583959	COL4A1/PDGFRA/PDGFRB/RHOJ	4
BP	GO:0048562	embryonic organ morphogenesis	12/179	288/18670	2.27103e-05	0.000971751	0.000733056	FBN1/FGFR1/FOXF1/FRZB/GLI2/MEF2C/MMP16/PDGFRA/ZEB1/TCF21/ITGA8/HAND2	12
BP	GO:0007179	transforming growth factor beta receptor signaling pathway	10/179	199/18670	2.28563e-05	0.000971751	0.000733056	CDH5/COL1A2/COL3A1/FBN1/LRRC32/ZEB1/ITGA8/FERMT2/EMILIN1/MYOCD	10
BP	GO:0030203	glycosaminoglycan metabolic process	9/179	160/18670	2.43817e-05	0.00102065	0.000769948	VCAN/DCN/HGF/LUM/OGN/PDGFRB/PRELP/GPC6/HPSE2	9
BP	GO:0014066	regulation of phosphatidylinositol 3-kinase signaling	8/179	124/18670	2.60978e-05	0.00107594	0.000811655	DCN/F2R/FGFR1/HGF/IGF1/PDGFRA/PDGFRB/TEK	8
BP	GO:0032956	regulation of actin cytoskeleton organization	13/179	343/18670	2.78954e-05	0.00113288	0.00085461	S1PR1/ELN/EPHA3/MEF2C/PDGFRA/PDGFRB/TEK/SLIT2/LMOD1/RHOJ/JAM3/DIXDC1/SYNPO2	13
BP	GO:0035051	cardiocyte differentiation	9/179	167/18670	3.41839e-05	0.00136786	0.00103187	IGF1/MEF2C/MYH11/PDGFRA/PDGFRB/SGCD/VCAM1/HAND2/MYOCD	9
BP	GO:0006022	aminoglycan metabolic process	9/179	170/18670	3.93074e-05	0.00155008	0.00116933	VCAN/DCN/HGF/LUM/OGN/PDGFRB/PRELP/GPC6/HPSE2	9
BP	GO:0035924	cellular response to vascular endothelial growth factor stimulus	6/179	68/18670	4.77642e-05	0.00183107	0.0013813	DCN/PDGFRA/PDGFRB/VCAM1/SMOC2/ADAMTS12	6
BP	GO:0060348	bone development	10/179	217/18670	4.77789e-05	0.00183107	0.0013813	COL6A3/FBN1/IGF1/MEF2C/MMP16/SPARC/TEK/COL14A1/DCHS1/FAT4	10
BP	GO:0060840	artery development	7/179	100/18670	5.00613e-05	0.0018919	0.00142718	COL3A1/FOXF1/MYLK/PDGFRB/HAND2/ADAMTS9/MYOCD	7
BP	GO:1901342	regulation of vasculature development	14/179	422/18670	5.86135e-05	0.00218476	0.00164811	CDH5/COL4A2/DCN/HGF/SPARC/TEK/TIE1/EMILIN1/TMEM100/ADAMTS9/RHOJ/SMOC2/MYOCD/HSPB6	14
BP	GO:0045666	positive regulation of neuron differentiation	13/179	371/18670	6.24323e-05	0.00229565	0.00173176	EPHA3/FGFR1/GLI2/HGF/MEF2C/PTPRD/TCF4/ZEB1/SLIT2/ZEB2/HEYL/CHODL/NEGR1	13
BP	GO:0021952	central nervous system projection neuron axonogenesis	4/179	25/18670	8.82956e-05	0.00320336	0.00241651	CDH11/GLI2/SLIT2/ZEB2	4
BP	GO:0042692	muscle cell differentiation	13/179	385/18670	9.06887e-05	0.00320586	0.00241839	FOXF1/IGF1/MEF2C/MYH11/PDGFRA/PDGFRB/SGCD/ZEB1/ITGA8/LMOD1/BOC/MYOCD/SYPL2	13
BP	GO:0006024	glycosaminoglycan biosynthetic process	7/179	110/18670	9.18448e-05	0.00320586	0.00241839	VCAN/DCN/LUM/OGN/PDGFRB/PRELP/GPC6	7
BP	GO:0014065	phosphatidylinositol 3-kinase signaling	8/179	148/18670	9.1899e-05	0.00320586	0.00241839	DCN/F2R/FGFR1/HGF/IGF1/PDGFRA/PDGFRB/TEK	8
BP	GO:0030336	negative regulation of cell migration	12/179	334/18670	9.49065e-05	0.00326887	0.00246593	COL3A1/DCN/MEF2C/CD200/PRKG1/THY1/TIE1/SLIT2/EMILIN1/ADAMTS9/MYOCD/PODN	12
BP	GO:0038063	collagen-activated tyrosine kinase receptor signaling pathway	3/179	10/18670	9.89735e-05	0.00328423	0.00247751	COL4A1/COL4A2/DDR2	3
BP	GO:0060281	regulation of oocyte development	3/179	10/18670	9.89735e-05	0.00328423	0.00247751	IGF1/PDE3A/PDE5A	3
BP	GO:1905879	regulation of oogenesis	3/179	10/18670	9.89735e-05	0.00328423	0.00247751	IGF1/PDE3A/PDE5A	3
BP	GO:0048839	inner ear development	9/179	192/18670	0.000100691	0.00330097	0.00249014	FGFR1/FRZB/GLI2/PDGFRB/SPARC/ZEB1/ITGA8/DCHS1/FAT4	9
BP	GO:0048546	digestive tract morphogenesis	5/179	49/18670	0.000103799	0.00336235	0.00253645	FOXF1/GLI2/PDGFRA/TCF21/DACT1	5
BP	GO:0051056	regulation of small GTPase mediated signal transduction	12/179	338/18670	0.000106174	0.00339882	0.00256396	A2M/COL3A1/F2R/IGF1/PDGFRB/RASGRF2/SLIT2/STARD8/RHOJ/ARHGAP31/ARHGAP20/ARHGAP24	12
BP	GO:0001570	vasculogenesis	6/179	79/18670	0.000111195	0.00351816	0.00265398	FOXF1/PDGFRB/TIE1/ZFPM2/TMEM100/MYOCD	6
BP	GO:0006023	aminoglycan biosynthetic process	7/179	115/18670	0.000121487	0.00379962	0.00286631	VCAN/DCN/LUM/OGN/PDGFRB/PRELP/GPC6	7
BP	GO:0090287	regulation of cellular response to growth factor stimulus	11/179	292/18670	0.000123069	0.00380535	0.00287063	CDH5/DCN/FBN1/FGFR1/ZEB1/ITGA8/SLIT2/EMILIN1/SMOC2/ADAMTS12/MYOCD	11
BP	GO:0031032	actomyosin structure organization	9/179	199/18670	0.00013216	0.00404054	0.00304805	CNN1/S1PR1/ELN/MEF2C/MYH11/PDGFRA/PDGFRB/SORBS1/LMOD1	9
BP	GO:0003180	aortic valve morphogenesis	4/179	28/18670	0.000139741	0.00422483	0.00318707	ELN/SLIT2/EMILIN1/HEYL	4
BP	GO:2000146	negative regulation of cell motility	12/179	349/18670	0.000143277	0.00428414	0.00323181	COL3A1/DCN/MEF2C/CD200/PRKG1/THY1/TIE1/SLIT2/EMILIN1/ADAMTS9/MYOCD/PODN	12
BP	GO:0001667	ameboidal-type cell migration	14/179	461/18670	0.000148928	0.00440472	0.00332277	DCN/FGF7/FGFR1/MEF2C/DDR2/SPARC/TEK/TNS1/SLIT2/HAND2/ZEB2/ADAMTS9/RHOJ/SMOC2	14
BP	GO:0014910	regulation of smooth muscle cell migration	6/179	84/18670	0.000156311	0.00457336	0.00344999	IGF1/MEF2C/PDGFRB/PRKG1/SLIT2/MYOCD	6
BP	GO:0060536	cartilage morphogenesis	4/179	29/18670	0.000160892	0.0046573	0.00351331	COL6A3/MEF2C/COL14A1/HAND2	4
BP	GO:0042340	keratan sulfate catabolic process	3/179	12/18670	0.000178903	0.00512398	0.00386536	LUM/OGN/PRELP	3
BP	GO:0044273	sulfur compound catabolic process	5/179	55/18670	0.00018078	0.00512398	0.00386536	VCAN/DCN/LUM/OGN/PRELP	5
BP	GO:0061037	negative regulation of cartilage development	4/179	30/18670	0.000184262	0.00512864	0.00386888	CTSK/FRZB/GLI2/ADAMTS12	4
BP	GO:0002062	chondrocyte differentiation	7/179	123/18670	0.000184714	0.00512864	0.00386888	COL6A3/FGFR1/GLI2/MEF2C/SOX5/COL14A1/ADAMTS12	7
BP	GO:0050769	positive regulation of neurogenesis	14/179	474/18670	0.000198437	0.00545402	0.00411433	EPHA3/FGFR1/GLI2/HGF/MEF2C/PTPRD/TCF4/ZEB1/SLIT2/ZEB2/HEYL/CHODL/NEGR1/ASPM	14
BP	GO:0018108	peptidyl-tyrosine phosphorylation	12/179	363/18670	0.000206137	0.00560899	0.00423124	ADRA2A/EPHA3/FGF7/FGFR1/HGF/IGF1/DDR2/PDGFRA/PDGFRB/TEK/THY1/TIE1	12
BP	GO:0060021	roof of mouth development	6/179	89/18670	0.000214816	0.00578727	0.00436573	LRRC32/MEF2C/PDGFRA/TCF21/HAND2/BNC2	6
BP	GO:0018212	peptidyl-tyrosine modification	12/179	366/18670	0.000222305	0.00593031	0.00447363	ADRA2A/EPHA3/FGF7/FGFR1/HGF/IGF1/DDR2/PDGFRA/PDGFRB/TEK/THY1/TIE1	12
BP	GO:0001656	metanephros development	6/179	90/18670	0.000228352	0.00600784	0.00453211	FBN1/PDGFRA/PDGFRB/TCF21/ITGA8/FAT4	6
BP	GO:0050728	negative regulation of inflammatory response	8/179	169/18670	0.000229627	0.00600784	0.00453211	CDH5/FOXF1/HGF/IGF1/CD200/TEK/CALCRL/LRFN5	8
BP	GO:0003176	aortic valve development	4/179	32/18670	0.000238196	0.00617267	0.00465645	ELN/SLIT2/EMILIN1/HEYL	4
BP	GO:0014909	smooth muscle cell migration	6/179	91/18670	0.00024255	0.00622621	0.00469684	IGF1/MEF2C/PDGFRB/PRKG1/SLIT2/MYOCD	6
BP	GO:0003206	cardiac chamber morphogenesis	7/179	129/18670	0.000247744	0.00626679	0.00472746	FOXF1/MEF2C/TEK/SLIT2/HAND2/ZFPM2/HEYL	7
BP	GO:0003205	cardiac chamber development	8/179	171/18670	0.000248737	0.00626679	0.00472746	FOXF1/MEF2C/TEK/SLIT2/HAND2/ZFPM2/HEYL/MYOCD	8
BP	GO:0048568	embryonic organ development	13/179	428/18670	0.000256861	0.0064121	0.00483708	FBN1/FGFR1/FOXF1/FRZB/GLI2/MEF2C/MMP16/PDGFRA/ZEB1/TCF21/ITGA8/HAND2/ZFPM2	13
BP	GO:0003231	cardiac ventricle development	7/179	130/18670	0.000259756	0.00642543	0.00484713	FOXF1/MEF2C/SLIT2/HAND2/ZFPM2/HEYL/MYOCD	7
BP	GO:0043583	ear development	9/179	219/18670	0.000270382	0.00662801	0.00499995	FGFR1/FRZB/GLI2/PDGFRB/SPARC/ZEB1/ITGA8/DCHS1/FAT4	9
BP	GO:0055007	cardiac muscle cell differentiation	7/179	132/18670	0.000285187	0.00692852	0.00522664	IGF1/MEF2C/MYH11/PDGFRA/PDGFRB/SGCD/MYOCD	7
BP	GO:0048566	embryonic digestive tract development	4/179	34/18670	0.000302636	0.00728736	0.00549734	FOXF1/GLI2/PDGFRA/TCF21	4
BP	GO:0061326	renal tubule development	6/179	95/18670	0.000306433	0.00731407	0.00551749	COL4A1/MEF2C/TCF21/DCHS1/HEYL/FAT4	6
BP	GO:0098742	cell-cell adhesion via plasma-membrane adhesion molecules	10/179	273/18670	0.00031312	0.0074087	0.00558888	CDH5/CDH11/PTPRD/VCAM1/SPARCL1/DCHS1/PCDHGA12/PCDH18/FAT4/LRFN5	10
BP	GO:0055025	positive regulation of cardiac muscle tissue development	5/179	62/18670	0.000318585	0.00747302	0.0056374	FGFR1/IGF1/MEF2C/ZFPM2/MYOCD	5
BP	GO:0019932	second-messenger-mediated signaling	13/179	439/18670	0.000327678	0.00760629	0.00573793	ADRA2A/CACNA1C/IGF1/PDE3A/PLN/PRKG1/PTGFR/SGCD/VCAM1/PDE5A/CALCRL/RCAN2/TMEM100	13
BP	GO:0045765	regulation of angiogenesis	12/179	383/18670	0.000335851	0.00760629	0.00573793	CDH5/COL4A2/DCN/HGF/SPARC/TEK/TIE1/EMILIN1/ADAMTS9/RHOJ/SMOC2/HSPB6	12
BP	GO:0051099	positive regulation of binding	8/179	179/18670	0.000338673	0.00760629	0.00573793	IGF1/MEF2C/PLCL1/HAND2/SPON1/DACT1/CDT1/MYOCD	8
BP	GO:0021955	central nervous system neuron axonogenesis	4/179	35/18670	0.000339144	0.00760629	0.00573793	CDH11/GLI2/SLIT2/ZEB2	4
BP	GO:0035909	aorta morphogenesis	4/179	35/18670	0.000339144	0.00760629	0.00573793	COL3A1/MYLK/PDGFRB/ADAMTS9	4
BP	GO:0007044	cell-substrate junction assembly	6/179	97/18670	0.000342964	0.00760629	0.00573793	EPHA3/TEK/THY1/TNS1/SORBS1/FERMT2	6
BP	GO:0051271	negative regulation of cellular component movement	12/179	384/18670	0.000343834	0.00760629	0.00573793	COL3A1/DCN/MEF2C/CD200/PRKG1/THY1/TIE1/SLIT2/EMILIN1/ADAMTS9/MYOCD/PODN	12
BP	GO:0036445	neuronal stem cell division	3/179	15/18670	0.000362243	0.00787945	0.00594399	FGFR1/SOX5/ASPM	3
BP	GO:0055057	neuroblast division	3/179	15/18670	0.000362243	0.00787945	0.00594399	FGFR1/SOX5/ASPM	3
BP	GO:0048015	phosphatidylinositol-mediated signaling	8/179	181/18670	0.00036487	0.00787945	0.00594399	DCN/F2R/FGFR1/HGF/IGF1/PDGFRA/PDGFRB/TEK	8
BP	GO:0010594	regulation of endothelial cell migration	9/179	229/18670	0.000375253	0.00803986	0.00606501	DCN/FGFR1/MEF2C/SPARC/TEK/SLIT2/ADAMTS9/RHOJ/SMOC2	9
BP	GO:1904018	positive regulation of vasculature development	9/179	230/18670	0.000387368	0.00823459	0.0062119	CDH5/HGF/TEK/TIE1/TMEM100/RHOJ/SMOC2/MYOCD/HSPB6	9
BP	GO:0048017	inositol lipid-mediated signaling	8/179	184/18670	0.000407242	0.00853275	0.00643682	DCN/F2R/FGFR1/HGF/IGF1/PDGFRA/PDGFRB/TEK	8
BP	GO:0072073	kidney epithelium development	7/179	140/18670	0.000407665	0.00853275	0.00643682	FGFR1/MEF2C/TCF21/DCHS1/SLIT2/HEYL/FAT4	7
BP	GO:0014912	negative regulation of smooth muscle cell migration	4/179	37/18670	0.000421447	0.00862224	0.00650433	MEF2C/PRKG1/SLIT2/MYOCD	4
BP	GO:0043114	regulation of vascular permeability	4/179	37/18670	0.000421447	0.00862224	0.00650433	CDH5/PDE3A/TEK/SLIT2	4
BP	GO:1905314	semi-lunar valve development	4/179	37/18670	0.000421447	0.00862224	0.00650433	ELN/SLIT2/EMILIN1/HEYL	4
BP	GO:0010959	regulation of metal ion transport	12/179	394/18670	0.000432928	0.00879103	0.00663166	ADRA2A/CACNA1C/F2R/FHL1/GEM/KCNMB1/MYLK/PDGFRB/PLN/THY1/KCNE4/FXYD6	12
BP	GO:0055001	muscle cell development	8/179	186/18670	0.000437651	0.00881939	0.00665306	IGF1/MEF2C/MYH11/PDGFRA/PDGFRB/SGCD/LMOD1/SYPL2	8
BP	GO:0072224	metanephric glomerulus development	3/179	16/18670	0.000442701	0.00881939	0.00665306	PDGFRA/PDGFRB/TCF21	3
BP	GO:0034332	adherens junction organization	7/179	142/18670	0.000444049	0.00881939	0.00665306	CDH5/CDH11/EPHA3/TEK/THY1/SORBS1/FERMT2	7
BP	GO:0040013	negative regulation of locomotion	12/179	396/18670	0.000452908	0.0088756	0.00669546	COL3A1/DCN/MEF2C/CD200/PRKG1/THY1/TIE1/SLIT2/EMILIN1/ADAMTS9/MYOCD/PODN	12
BP	GO:0048662	negative regulation of smooth muscle cell proliferation	5/179	67/18670	0.000457489	0.0088756	0.00669546	CNN1/MEF2C/OGN/PRKG1/MYOCD	5
BP	GO:0035296	regulation of tube diameter	7/179	143/18670	0.000463188	0.0088756	0.00669546	ACTA2/ADRA2A/EDNRA/F2R/ITGA1/KCNMB1/PRKG1	7
BP	GO:0050880	regulation of blood vessel size	7/179	143/18670	0.000463188	0.0088756	0.00669546	ACTA2/ADRA2A/EDNRA/F2R/ITGA1/KCNMB1/PRKG1	7
BP	GO:0097746	regulation of blood vessel diameter	7/179	143/18670	0.000463188	0.0088756	0.00669546	ACTA2/ADRA2A/EDNRA/F2R/ITGA1/KCNMB1/PRKG1	7
BP	GO:1904706	negative regulation of vascular smooth muscle cell proliferation	4/179	38/18670	0.000467529	0.00889613	0.00671094	CNN1/MEF2C/PRKG1/MYOCD	4
BP	GO:0007229	integrin-mediated signaling pathway	6/179	103/18670	0.000473347	0.00894428	0.00674727	COL3A1/ITGA1/THY1/ITGA8/FERMT2/ITGA11	6
BP	GO:1904062	regulation of cation transmembrane transport	11/179	342/18670	0.000477217	0.00895522	0.00675552	ADRA2A/CACNA1C/F2R/FHL1/GEM/KCNMB1/MEF2C/PLN/THY1/KCNE4/FXYD6	11
BP	GO:0035150	regulation of tube size	7/179	144/18670	0.00048298	0.0090013	0.00679028	ACTA2/ADRA2A/EDNRA/F2R/ITGA1/KCNMB1/PRKG1	7
BP	GO:0001101	response to acid chemical	11/179	343/18670	0.000488991	0.00900884	0.00679597	COL1A2/COL3A1/COL4A1/EPHA3/KCNMB1/PDGFRA/PDGFRB/PTGFR/SPARC/ZEB1/TIE1	11
BP	GO:0071230	cellular response to amino acid stimulus	5/179	68/18670	0.000490007	0.00900884	0.00679597	COL1A2/COL3A1/COL4A1/PDGFRA/ZEB1	5
BP	GO:0014812	muscle cell migration	6/179	104/18670	0.000498388	0.00910144	0.00686582	IGF1/MEF2C/PDGFRB/PRKG1/SLIT2/MYOCD	6
BP	GO:0031348	negative regulation of defense response	9/179	239/18670	0.000511638	0.00928111	0.00700136	A2M/CDH5/FOXF1/HGF/IGF1/CD200/TEK/CALCRL/LRFN5	9
BP	GO:0010632	regulation of epithelial cell migration	10/179	291/18670	0.000517046	0.00931709	0.0070285	DCN/FGF7/FGFR1/MEF2C/SPARC/TEK/SLIT2/ADAMTS9/RHOJ/SMOC2	10
BP	GO:0086003	cardiac muscle cell contraction	5/179	69/18670	0.000524234	0.00938448	0.00707934	CACNA1C/KCNJ8/PLN/SGCD/KCNE4	5
BP	GO:0045785	positive regulation of cell adhesion	12/179	403/18670	0.000529086	0.00940944	0.00709817	COL8A1/ECM2/FOXF1/GLI2/IGF1/TEK/THY1/VCAM1/EDIL3/EMILIN1/ABI3BP/SMOC2	12
BP	GO:0007178	transmembrane receptor protein serine/threonine kinase signaling pathway	11/179	349/18670	0.000564863	0.00998046	0.00752893	CDH5/COL1A2/COL3A1/FBN1/LRRC32/ZEB1/ITGA8/FERMT2/EMILIN1/TMEM100/MYOCD	11
BP	GO:0010631	epithelial cell migration	11/179	351/18670	0.000592242	0.0103967	0.00784293	DCN/FGF7/FGFR1/MEF2C/SPARC/TEK/SLIT2/ZEB2/ADAMTS9/RHOJ/SMOC2	11
BP	GO:0007409	axonogenesis	13/179	468/18670	0.000598787	0.0104442	0.00787878	CDH11/EPHA3/ETV1/GLI2/LAMA2/MAP1A/THY1/UNC5C/SLIT2/ZEB2/BOC/CHODL/DOK6	13
BP	GO:0048286	lung alveolus development	4/179	41/18670	0.000627238	0.0107783	0.00813079	FOXF1/PGR/TCF21/MYOCD	4
BP	GO:0090132	epithelium migration	11/179	354/18670	0.000635384	0.0107783	0.00813079	DCN/FGF7/FGFR1/MEF2C/SPARC/TEK/SLIT2/ZEB2/ADAMTS9/RHOJ/SMOC2	11
BP	GO:0048557	embryonic digestive tract morphogenesis	3/179	18/18670	0.000636042	0.0107783	0.00813079	FOXF1/PDGFRA/TCF21	3
BP	GO:0060977	coronary vasculature morphogenesis	3/179	18/18670	0.000636042	0.0107783	0.00813079	PDGFRB/SGCD/HAND2	3
BP	GO:0061035	regulation of cartilage development	5/179	72/18670	0.000637746	0.0107783	0.00813079	CTSK/FRZB/GLI2/SOX5/ADAMTS12	5
BP	GO:0003208	cardiac ventricle morphogenesis	5/179	73/18670	0.000679388	0.0112695	0.00850136	FOXF1/MEF2C/HAND2/ZFPM2/HEYL	5
BP	GO:0030239	myofibril assembly	5/179	73/18670	0.000679388	0.0112695	0.00850136	MEF2C/MYH11/PDGFRA/PDGFRB/LMOD1	5
BP	GO:0060350	endochondral bone morphogenesis	5/179	73/18670	0.000679388	0.0112695	0.00850136	COL6A3/MEF2C/MMP16/TEK/COL14A1	5
BP	GO:0050866	negative regulation of cell activation	8/179	199/18670	0.000683378	0.0112695	0.00850136	FOXF1/LRRC32/CD200/PDGFRA/PRKG1/PDE5A/EMILIN1/LRFN5	8
BP	GO:0051145	smooth muscle cell differentiation	5/179	74/18670	0.000723033	0.0118055	0.00890571	FOXF1/MEF2C/ZEB1/ITGA8/MYOCD	5
BP	GO:0060326	cell chemotaxis	10/179	304/18670	0.00072456	0.0118055	0.00890571	S1PR1/FGFR1/HGF/ITGA1/PDGFRA/PDGFRB/VCAM1/SLIT2/SMOC2/JAM3	10
BP	GO:0031109	microtubule polymerization or depolymerization	6/179	112/18670	0.000737863	0.01188	0.0089619	CDH5/MAP1A/CLIP3/KIF18A/KIF18B/SKA1	6
BP	GO:1903510	mucopolysaccharide metabolic process	6/179	112/18670	0.000737863	0.01188	0.0089619	VCAN/DCN/HGF/LUM/OGN/PRELP	6
BP	GO:0060973	cell migration involved in heart development	3/179	19/18670	0.000749994	0.011983	0.00903955	PDGFRB/DCHS1/HAND2	3
BP	GO:0010863	positive regulation of phospholipase C activity	4/179	43/18670	0.000753064	0.011983	0.00903955	EDNRA/FGFR1/PDGFRA/PDGFRB	4
BP	GO:0001654	eye development	11/179	362/18670	0.000763422	0.0120772	0.0091106	CACNA1C/COL4A1/COL5A1/COL8A1/FBN1/PDGFRA/PDGFRB/ZEB1/THY1/ZEB2/RHOJ	11
BP	GO:0030856	regulation of epithelial cell differentiation	7/179	156/18670	0.000777452	0.012228	0.00922441	CDH5/CTSK/FRZB/ZEB1/ZEB2/TMEM100/FAT4	7
BP	GO:0032102	negative regulation of response to external stimulus	11/179	365/18670	0.000816659	0.01264	0.00953518	CDH5/FOXF1/HGF/IGF1/CD200/PDGFRA/PRKG1/TEK/SLIT2/CALCRL/LRFN5	11
BP	GO:0003197	endocardial cushion development	4/179	44/18670	0.000822226	0.01264	0.00953518	FOXF1/DCHS1/HEYL/TMEM100	4
BP	GO:0003416	endochondral bone growth	4/179	44/18670	0.000822226	0.01264	0.00953518	COL6A3/DDR2/COL14A1/BNC2	4
BP	GO:0038084	vascular endothelial growth factor signaling pathway	4/179	44/18670	0.000822226	0.01264	0.00953518	DCN/PDGFRA/PDGFRB/SMOC2	4
BP	GO:0150063	visual system development	11/179	366/18670	0.000835075	0.0127006	0.00958088	CACNA1C/COL4A1/COL5A1/COL8A1/FBN1/PDGFRA/PDGFRB/ZEB1/THY1/ZEB2/RHOJ	11
BP	GO:0090596	sensory organ morphogenesis	9/179	256/18670	0.000835502	0.0127006	0.00958088	COL5A1/COL8A1/FBN1/FGFR1/FRZB/GLI2/ZEB1/THY1/ITGA8	9
BP	GO:0048863	stem cell differentiation	9/179	257/18670	0.000858815	0.0129824	0.0097935	A2M/EDNRA/FRZB/MEF2C/PDGFRA/SOX5/HAND2/ZEB2/MYOCD	9
BP	GO:0043931	ossification involved in bone maturation	3/179	20/18670	0.00087615	0.0130989	0.00988139	IGF1/DCHS1/FAT4	3
BP	GO:0048745	smooth muscle tissue development	3/179	20/18670	0.00087615	0.0130989	0.00988139	COL3A1/MYLK/ITGA8	3
BP	GO:0043406	positive regulation of MAP kinase activity	9/179	258/18670	0.000882654	0.0131241	0.00990035	ADRA2A/F2R/FGFR1/HGF/IGF1/ITGA1/PDGFRB/PDE5A/ZEB2	9
BP	GO:1900274	regulation of phospholipase C activity	4/179	45/18670	0.000895751	0.0132464	0.00999264	EDNRA/FGFR1/PDGFRA/PDGFRB	4
BP	GO:0061333	renal tubule morphogenesis	5/179	78/18670	0.000918846	0.0135145	0.0101949	COL4A1/MEF2C/TCF21/DCHS1/FAT4	5
BP	GO:0043010	camera-type eye development	10/179	314/18670	0.000927285	0.0135653	0.0102332	CACNA1C/COL4A1/COL8A1/FBN1/PDGFRA/PDGFRB/ZEB1/THY1/ZEB2/RHOJ	10
BP	GO:0048880	sensory system development	11/179	371/18670	0.000932411	0.0135673	0.0102347	CACNA1C/COL4A1/COL5A1/COL8A1/FBN1/PDGFRA/PDGFRB/ZEB1/THY1/ZEB2/RHOJ	11
BP	GO:0071229	cellular response to acid chemical	8/179	209/18670	0.000939691	0.0136005	0.0102598	COL1A2/COL3A1/COL4A1/EPHA3/KCNMB1/PDGFRA/PTGFR/ZEB1	8
BP	GO:0003151	outflow tract morphogenesis	5/179	79/18670	0.000973417	0.0139457	0.0105201	ELN/MEF2C/HAND2/ZFPM2/HEYL	5
BP	GO:0007157	heterophilic cell-cell adhesion via plasma membrane cell adhesion molecules	4/179	46/18670	0.000973787	0.0139457	0.0105201	PTPRD/VCAM1/DCHS1/FAT4	4
BP	GO:1904753	negative regulation of vascular associated smooth muscle cell migration	3/179	21/18670	0.001015	0.0144598	0.010908	MEF2C/PRKG1/MYOCD	3
BP	GO:0022617	extracellular matrix disassembly	5/179	80/18670	0.00103036	0.0146021	0.0110154	A2M/CTSK/MMP16/DDR2/ADAMTS5	5
BP	GO:0098868	bone growth	4/179	47/18670	0.00105648	0.0148948	0.0112361	COL6A3/DDR2/COL14A1/BNC2	4
BP	GO:0071695	anatomical structure maturation	7/179	165/18670	0.00107969	0.0151285	0.0114124	CDH5/S1PR1/IGF1/PDE3A/PGR/DCHS1/FAT4	7
BP	GO:0007045	cell-substrate adherens junction assembly	5/179	81/18670	0.00108974	0.0151285	0.0114124	EPHA3/TEK/THY1/SORBS1/FERMT2	5
BP	GO:0048041	focal adhesion assembly	5/179	81/18670	0.00108974	0.0151285	0.0114124	EPHA3/TEK/THY1/SORBS1/FERMT2	5
BP	GO:0001704	formation of primary germ layer	6/179	121/18670	0.00110443	0.0152546	0.0115076	COL4A2/COL5A1/COL8A1/FGFR1/FOXF1/ITGA8	6
BP	GO:0055023	positive regulation of cardiac muscle tissue growth	4/179	48/18670	0.00114399	0.0157212	0.0118595	FGFR1/IGF1/MEF2C/ZFPM2	4
BP	GO:0008406	gonad development	8/179	217/18670	0.00119591	0.0163521	0.0123355	PDGFRA/PDGFRB/PGR/TCF21/SLIT2/ZFPM2/KIF18A/ASPM	8
BP	GO:0019722	calcium-mediated signaling	8/179	218/18670	0.00123151	0.0167382	0.0126267	CACNA1C/IGF1/PLN/PTGFR/SGCD/VCAM1/RCAN2/TMEM100	8
BP	GO:0010712	regulation of collagen metabolic process	4/179	49/18670	0.00123645	0.0167382	0.0126267	F2R/MFAP4/PDGFRB/EMILIN1	4
BP	GO:0043542	endothelial cell migration	9/179	273/18670	0.0013097	0.0176421	0.0133086	DCN/FGFR1/MEF2C/SPARC/TEK/SLIT2/ADAMTS9/RHOJ/SMOC2	9
BP	GO:0060445	branching involved in salivary gland morphogenesis	3/179	23/18670	0.00133266	0.0177066	0.0133573	FGF7/FGFR1/HGF	3
BP	GO:0070977	bone maturation	3/179	23/18670	0.00133266	0.0177066	0.0133573	IGF1/DCHS1/FAT4	3
BP	GO:0060976	coronary vasculature development	4/179	50/18670	0.00133402	0.0177066	0.0133573	PDGFRB/SGCD/HAND2/MYOCD	4
BP	GO:1904705	regulation of vascular smooth muscle cell proliferation	5/179	85/18670	0.0013529	0.0177838	0.0134155	CNN1/IGF1/MEF2C/PRKG1/MYOCD	5
BP	GO:1990874	vascular smooth muscle cell proliferation	5/179	85/18670	0.0013529	0.0177838	0.0134155	CNN1/IGF1/MEF2C/PRKG1/MYOCD	5
BP	GO:0016525	negative regulation of angiogenesis	7/179	173/18670	0.00141965	0.0184302	0.0139031	COL4A2/DCN/SPARC/TEK/TIE1/EMILIN1/ADAMTS9	7
BP	GO:0055002	striated muscle cell development	7/179	173/18670	0.00141965	0.0184302	0.0139031	IGF1/MEF2C/MYH11/PDGFRA/PDGFRB/SGCD/LMOD1	7
BP	GO:0045137	development of primary sexual characteristics	8/179	223/18670	0.0014224	0.0184302	0.0139031	PDGFRA/PDGFRB/PGR/TCF21/SLIT2/ZFPM2/KIF18A/ASPM	8
BP	GO:0048146	positive regulation of fibroblast proliferation	4/179	51/18670	0.00143683	0.0184416	0.0139117	IGF1/DDR2/PDGFRA/PDGFRB	4
BP	GO:0090102	cochlea development	4/179	51/18670	0.00143683	0.0184416	0.0139117	FRZB/GLI2/ZEB1/DCHS1	4
BP	GO:0006941	striated muscle contraction	7/179	174/18670	0.00146743	0.0187459	0.0141413	CACNA1C/KCNJ8/PLN/SGCD/PDE5A/SYNM/KCNE4	7
BP	GO:0045844	positive regulation of striated muscle tissue development	5/179	87/18670	0.00150078	0.0187558	0.0141487	FGFR1/IGF1/MEF2C/ZFPM2/MYOCD	5
BP	GO:0048636	positive regulation of muscle organ development	5/179	87/18670	0.00150078	0.0187558	0.0141487	FGFR1/IGF1/MEF2C/ZFPM2/MYOCD	5
BP	GO:0001649	osteoblast differentiation	8/179	225/18670	0.00150504	0.0187558	0.0141487	VCAN/GLI2/HGF/IGF1/MEF2C/DDR2/HAND2/ITGA11	8
BP	GO:0003272	endocardial cushion formation	3/179	24/18670	0.00151237	0.0187558	0.0141487	DCHS1/HEYL/TMEM100	3
BP	GO:0090103	cochlea morphogenesis	3/179	24/18670	0.00151237	0.0187558	0.0141487	FRZB/GLI2/ZEB1	3
BP	GO:1902547	regulation of cellular response to vascular endothelial growth factor stimulus	3/179	24/18670	0.00151237	0.0187558	0.0141487	DCN/SMOC2/ADAMTS12	3
BP	GO:2000181	negative regulation of blood vessel morphogenesis	7/179	175/18670	0.00151645	0.0187558	0.0141487	COL4A2/DCN/SPARC/TEK/TIE1/EMILIN1/ADAMTS9	7
BP	GO:0060421	positive regulation of heart growth	4/179	52/18670	0.00154505	0.019023	0.0143503	FGFR1/IGF1/MEF2C/ZFPM2	4
BP	GO:0060047	heart contraction	9/179	280/18670	0.00155927	0.0191116	0.0144172	CACNA1C/CHRM2/KCNJ8/PLN/SGCD/PDE5A/ABCC9/KCNE4/FXYD6	9
BP	GO:1901863	positive regulation of muscle tissue development	5/179	88/18670	0.00157903	0.019267	0.0145344	FGFR1/IGF1/MEF2C/ZFPM2/MYOCD	5
BP	GO:0032964	collagen biosynthetic process	4/179	53/18670	0.00165881	0.0200777	0.015146	COL5A1/F2R/PDGFRB/EMILIN1	4
BP	GO:0055013	cardiac muscle cell development	5/179	89/18670	0.00166023	0.0200777	0.015146	IGF1/MYH11/PDGFRA/PDGFRB/SGCD	5
BP	GO:0048103	somatic stem cell division	3/179	25/18670	0.00170656	0.0205467	0.0154997	FGFR1/SOX5/ASPM	3
BP	GO:0014033	neural crest cell differentiation	5/179	90/18670	0.00174446	0.0208187	0.015705	EDNRA/FRZB/MEF2C/HAND2/ZEB2	5
BP	GO:0034333	adherens junction assembly	5/179	90/18670	0.00174446	0.0208187	0.015705	EPHA3/TEK/THY1/SORBS1/FERMT2	5
BP	GO:0061005	cell differentiation involved in kidney development	4/179	54/18670	0.00177827	0.0211296	0.0159394	ACTA2/MEF2C/TCF21/FAT4	4
BP	GO:0030318	melanocyte differentiation	3/179	26/18670	0.00191564	0.0224675	0.0169487	MEF2C/ZEB2/ADAMTS9	3
BP	GO:0071711	basement membrane organization	3/179	26/18670	0.00191564	0.0224675	0.0169487	COL4A1/PXDN/NID2	3
BP	GO:0099560	synaptic membrane adhesion	3/179	26/18670	0.00191564	0.0224675	0.0169487	PTPRD/SPARCL1/LRFN5	3
BP	GO:0003015	heart process	9/179	290/18670	0.00198074	0.0230325	0.0173749	CACNA1C/CHRM2/KCNJ8/PLN/SGCD/PDE5A/ABCC9/KCNE4/FXYD6	9
BP	GO:0034330	cell junction organization	9/179	290/18670	0.00198074	0.0230325	0.0173749	CDH5/CDH11/EPHA3/F2R/TEK/THY1/TNS1/SORBS1/FERMT2	9
BP	GO:0055074	calcium ion homeostasis	12/179	471/18670	0.00201007	0.0232434	0.017534	CACNA1C/CDH5/S1PR1/EDNRA/F2R/PDGFRA/PLN/PTGFR/SGCD/THY1/TRPC4/SYPL2	12
BP	GO:0072080	nephron tubule development	5/179	93/18670	0.00201597	0.0232434	0.017534	MEF2C/TCF21/DCHS1/HEYL/FAT4	5
BP	GO:0060048	cardiac muscle contraction	6/179	137/18670	0.00208324	0.0239177	0.0180427	CACNA1C/KCNJ8/PLN/SGCD/PDE5A/KCNE4	6
BP	GO:0045932	negative regulation of muscle contraction	3/179	27/18670	0.00214001	0.0243124	0.0183405	PRKG1/PDE5A/CALCRL	3
BP	GO:0048799	animal organ maturation	3/179	27/18670	0.00214001	0.0243124	0.0183405	IGF1/DCHS1/FAT4	3
BP	GO:0070507	regulation of microtubule cytoskeleton organization	7/179	186/18670	0.00214443	0.0243124	0.0183405	CDH5/EPHA3/MAP1A/CLIP3/KIF18A/DIXDC1/SKA1	7
BP	GO:0008584	male gonad development	6/179	138/18670	0.00216095	0.0243418	0.0183626	PDGFRA/PDGFRB/TCF21/ZFPM2/KIF18A/ASPM	6
BP	GO:1902903	regulation of supramolecular fiber organization	10/179	352/18670	0.0021649	0.0243418	0.0183626	CDH5/S1PR1/ELN/MAP1A/MEF2C/SLIT2/EMILIN1/LMOD1/CLIP3/SYNPO2	10
BP	GO:0048705	skeletal system morphogenesis	8/179	239/18670	0.00219589	0.0245815	0.0185435	COL6A3/FGFR1/MEF2C/MMP16/PDGFRA/ZEB1/TEK/COL14A1	8
BP	GO:1901343	negative regulation of vasculature development	7/179	187/18670	0.00221018	0.0245815	0.0185435	COL4A2/DCN/SPARC/TEK/TIE1/EMILIN1/ADAMTS9	7
BP	GO:0055006	cardiac cell development	5/179	95/18670	0.00221333	0.0245815	0.0185435	IGF1/MYH11/PDGFRA/PDGFRB/SGCD	5
BP	GO:0046546	development of primary male sexual characteristics	6/179	139/18670	0.00224082	0.0247857	0.0186975	PDGFRA/PDGFRB/TCF21/ZFPM2/KIF18A/ASPM	6
BP	GO:0034329	cell junction assembly	8/179	241/18670	0.00231214	0.0252196	0.0190248	CDH5/CDH11/EPHA3/TEK/THY1/TNS1/SORBS1/FERMT2	8
BP	GO:0035306	positive regulation of dephosphorylation	4/179	58/18670	0.00231591	0.0252196	0.0190248	CDH5/ITGA1/MEF2C/PDGFRB	4
BP	GO:0035904	aorta development	4/179	58/18670	0.00231591	0.0252196	0.0190248	COL3A1/MYLK/PDGFRB/ADAMTS9	4
BP	GO:0010660	regulation of muscle cell apoptotic process	5/179	96/18670	0.00231712	0.0252196	0.0190248	IGF1/PDE1A/HAND2/MYOCD/HSPB6	5
BP	GO:1903522	regulation of blood circulation	9/179	297/18670	0.00232655	0.0252213	0.0190261	ADRA2A/CACNA1C/CHRM2/F2R/PLN/PDE5A/ABCC9/KCNE4/FXYD6	9
BP	GO:0001958	endochondral ossification	3/179	28/18670	0.00238005	0.0253965	0.0191583	MEF2C/MMP16/TEK	3
BP	GO:0018146	keratan sulfate biosynthetic process	3/179	28/18670	0.00238005	0.0253965	0.0191583	LUM/OGN/PRELP	3
BP	GO:0021846	cell proliferation in forebrain	3/179	28/18670	0.00238005	0.0253965	0.0191583	FGFR1/ZEB2/DIXDC1	3
BP	GO:0036075	replacement ossification	3/179	28/18670	0.00238005	0.0253965	0.0191583	MEF2C/MMP16/TEK	3
BP	GO:0050709	negative regulation of protein secretion	6/179	141/18670	0.00240723	0.0255862	0.0193014	ADRA2A/F2R/LRRC32/CD200/SYT11/SSC5D	6
BP	GO:0001657	ureteric bud development	5/179	97/18670	0.00242441	0.0256686	0.0193635	FGFR1/TCF21/DCHS1/SLIT2/FAT4	5
BP	GO:0010518	positive regulation of phospholipase activity	4/179	59/18670	0.002466	0.0258665	0.0195128	EDNRA/FGFR1/PDGFRA/PDGFRB	4
BP	GO:0010656	negative regulation of muscle cell apoptotic process	4/179	59/18670	0.002466	0.0258665	0.0195128	IGF1/HAND2/MYOCD/HSPB6	4
BP	GO:0034765	regulation of ion transmembrane transport	12/179	483/18670	0.00247162	0.0258665	0.0195128	ADRA2A/CACNA1C/F2R/FHL1/GEM/KCNJ8/KCNMB1/MEF2C/PLN/THY1/KCNE4/FXYD6	12
BP	GO:1902904	negative regulation of supramolecular fiber organization	6/179	142/18670	0.00249384	0.025999	0.0196128	CDH5/S1PR1/SLIT2/EMILIN1/LMOD1/CLIP3	6
BP	GO:0042472	inner ear morphogenesis	5/179	98/18670	0.00253527	0.0261306	0.019712	FGFR1/FRZB/GLI2/ZEB1/ITGA8	5
BP	GO:0072163	mesonephric epithelium development	5/179	98/18670	0.00253527	0.0261306	0.019712	FGFR1/TCF21/DCHS1/SLIT2/FAT4	5
BP	GO:0072164	mesonephric tubule development	5/179	98/18670	0.00253527	0.0261306	0.019712	FGFR1/TCF21/DCHS1/SLIT2/FAT4	5
BP	GO:0035025	positive regulation of Rho protein signal transduction	3/179	29/18670	0.0026361	0.0269656	0.0203419	COL3A1/F2R/PDGFRB	3
BP	GO:2000727	positive regulation of cardiac muscle cell differentiation	3/179	29/18670	0.0026361	0.0269656	0.0203419	IGF1/MEF2C/MYOCD	3
BP	GO:0010657	muscle cell apoptotic process	5/179	100/18670	0.00276796	0.0280764	0.0211799	IGF1/PDE1A/HAND2/MYOCD/HSPB6	5
BP	GO:0055024	regulation of cardiac muscle tissue development	5/179	100/18670	0.00276796	0.0280764	0.0211799	FGFR1/IGF1/MEF2C/ZFPM2/MYOCD	5
BP	GO:0048645	animal organ formation	4/179	61/18670	0.00278597	0.0280764	0.0211799	FGFR1/GLI2/MEF2C/HAND2	4
BP	GO:0090303	positive regulation of wound healing	4/179	61/18670	0.00278597	0.0280764	0.0211799	ADRA2A/F2R/MYLK/SMOC2	4
BP	GO:0001823	mesonephros development	5/179	102/18670	0.00301573	0.0302797	0.022842	FGFR1/TCF21/DCHS1/SLIT2/FAT4	5
BP	GO:0048608	reproductive structure development	11/179	431/18670	0.00302808	0.0302919	0.0228512	DCN/GLI2/PDGFRA/PDGFRB/PGR/TCF21/SLIT2/ZFPM2/KIF18A/MYOCD/ASPM	11
BP	GO:0002792	negative regulation of peptide secretion	6/179	148/18670	0.00306365	0.0304241	0.0229509	ADRA2A/F2R/LRRC32/CD200/SYT11/SSC5D	6
BP	GO:0061041	regulation of wound healing	6/179	148/18670	0.00306365	0.0304241	0.0229509	ADRA2A/F2R/MYLK/PDGFRA/PRKG1/SMOC2	6
BP	GO:0046622	positive regulation of organ growth	4/179	63/18670	0.00313327	0.0310022	0.0233871	FGFR1/IGF1/MEF2C/ZFPM2	4
BP	GO:0051924	regulation of calcium ion transport	8/179	254/18670	0.00319044	0.031298	0.0236101	ADRA2A/CACNA1C/F2R/GEM/MYLK/PDGFRB/PLN/THY1	8
BP	GO:0061458	reproductive system development	11/179	434/18670	0.00319173	0.031298	0.0236101	DCN/GLI2/PDGFRA/PDGFRB/PGR/TCF21/SLIT2/ZFPM2/KIF18A/MYOCD/ASPM	11
BP	GO:0090075	relaxation of muscle	3/179	31/18670	0.00319766	0.031298	0.0236101	PLN/PRKG1/PDE5A	3
BP	GO:0001701	in utero embryonic development	10/179	373/18670	0.00328058	0.0319944	0.0241355	EDNRA/FGFR1/FOXF1/GLI2/IGF1/PDGFRA/TIE1/HAND2/ZFPM2/TMEM100	10
BP	GO:0045669	positive regulation of osteoblast differentiation	4/179	64/18670	0.00331751	0.0321243	0.0242335	HGF/IGF1/MEF2C/DDR2	4
BP	GO:0046579	positive regulation of Ras protein signal transduction	4/179	64/18670	0.00331751	0.0321243	0.0242335	COL3A1/F2R/IGF1/PDGFRB	4
BP	GO:1903169	regulation of calcium ion transmembrane transport	6/179	151/18670	0.00338257	0.0326382	0.0246212	ADRA2A/CACNA1C/F2R/GEM/PLN/THY1	6
BP	GO:0007009	plasma membrane organization	5/179	105/18670	0.00341687	0.032737	0.0246957	COL5A1/SYT11/FAT4/SGIP1/SYPL2	5
BP	GO:0055017	cardiac muscle tissue growth	5/179	105/18670	0.00341687	0.032737	0.0246957	S1PR1/FGFR1/IGF1/MEF2C/ZFPM2	5
BP	GO:0007266	Rho protein signal transduction	7/179	203/18670	0.00348956	0.0333161	0.0251326	ADRA2A/COL1A2/COL3A1/F2R/PDGFRB/RASGRF2/RHOJ	7
BP	GO:0043552	positive regulation of phosphatidylinositol 3-kinase activity	3/179	32/18670	0.00350381	0.0333352	0.025147	PDGFRA/PDGFRB/TEK	3
BP	GO:0035637	multicellular organismal signaling	7/179	204/18670	0.00358501	0.0338709	0.025551	CACNA1C/S1PR1/PLN/ABCC9/KCNE4/FXYD6/JAM3	7
BP	GO:0045766	positive regulation of angiogenesis	7/179	204/18670	0.00358501	0.0338709	0.025551	CDH5/HGF/TEK/TIE1/RHOJ/SMOC2/HSPB6	7
BP	GO:0030168	platelet activation	6/179	153/18670	0.0036085	0.0339748	0.0256295	ADRA2A/COL1A2/COL3A1/F2R/PDGFRA/PRKG1	6
BP	GO:0010464	regulation of mesenchymal cell proliferation	3/179	33/18670	0.00382729	0.0357871	0.0269966	FGFR1/FOXF1/ZEB1	3
BP	GO:0042339	keratan sulfate metabolic process	3/179	33/18670	0.00382729	0.0357871	0.0269966	LUM/OGN/PRELP	3
BP	GO:0003211	cardiac ventricle formation	2/179	10/18670	0.00391064	0.0361934	0.0273031	MEF2C/HAND2	2
BP	GO:0061299	retina vasculature morphogenesis in camera-type eye	2/179	10/18670	0.00391064	0.0361934	0.0273031	COL4A1/RHOJ	2
BP	GO:0071670	smooth muscle cell chemotaxis	2/179	10/18670	0.00391064	0.0361934	0.0273031	PDGFRB/SLIT2	2
BP	GO:0072009	nephron epithelium development	5/179	109/18670	0.00400961	0.0369836	0.0278992	MEF2C/TCF21/DCHS1/HEYL/FAT4	5
BP	GO:0007435	salivary gland morphogenesis	3/179	34/18670	0.00416838	0.0381891	0.0288086	FGF7/FGFR1/HGF	3
BP	GO:0010922	positive regulation of phosphatase activity	3/179	34/18670	0.00416838	0.0381891	0.0288086	ITGA1/MEF2C/PDGFRB	3
BP	GO:1903531	negative regulation of secretion by cell	7/179	211/18670	0.00430996	0.0393537	0.0296871	ADRA2A/F2R/FOXF1/LRRC32/CD200/SYT11/SSC5D	7
BP	GO:0007519	skeletal muscle tissue development	6/179	160/18670	0.00448826	0.040523	0.0305692	DCN/ELN/MEF2C/TCF21/HEYL/MYOCD	6
BP	GO:0046661	male sex differentiation	6/179	160/18670	0.00448826	0.040523	0.0305692	PDGFRA/PDGFRB/TCF21/ZFPM2/KIF18A/ASPM	6
BP	GO:0060419	heart growth	5/179	112/18670	0.00449997	0.040523	0.0305692	S1PR1/FGFR1/IGF1/MEF2C/ZFPM2	5
BP	GO:0043491	protein kinase B signaling	8/179	269/18670	0.00450495	0.040523	0.0305692	FGF7/FGFR1/HGF/IGF1/PDGFRA/PDGFRB/TEK/TMEM100	8
BP	GO:0003203	endocardial cushion morphogenesis	3/179	35/18670	0.00452738	0.040523	0.0305692	DCHS1/HEYL/TMEM100	3
BP	GO:0048333	mesodermal cell differentiation	3/179	35/18670	0.00452738	0.040523	0.0305692	FGFR1/FOXF1/ITGA8	3
BP	GO:0010517	regulation of phospholipase activity	4/179	70/18670	0.00457971	0.040857	0.0308212	EDNRA/FGFR1/PDGFRA/PDGFRB	4
BP	GO:0007548	sex differentiation	8/179	270/18670	0.00460547	0.0409525	0.0308932	PDGFRA/PDGFRB/PGR/TCF21/SLIT2/ZFPM2/KIF18A/ASPM	8
BP	GO:0043200	response to amino acid	5/179	113/18670	0.00467251	0.0414134	0.0312409	COL1A2/COL3A1/COL4A1/PDGFRA/ZEB1	5
BP	GO:0014820	tonic smooth muscle contraction	2/179	11/18670	0.00474964	0.0419603	0.0316535	EDNRA/MYLK	2
BP	GO:0006874	cellular calcium ion homeostasis	11/179	458/18670	0.0047732	0.042032	0.0317075	CACNA1C/CDH5/S1PR1/EDNRA/F2R/PDGFRA/PLN/PTGFR/THY1/TRPC4/SYPL2	11
BP	GO:0051057	positive regulation of small GTPase mediated signal transduction	4/179	71/18670	0.00481742	0.0420985	0.0317577	COL3A1/F2R/IGF1/PDGFRB	4
BP	GO:0030282	bone mineralization	5/179	114/18670	0.00484971	0.0420985	0.0317577	COL1A2/S1PR1/IGF1/MEF2C/DDR2	5
BP	GO:0060349	bone morphogenesis	5/179	114/18670	0.00484971	0.0420985	0.0317577	COL6A3/MEF2C/MMP16/TEK/COL14A1	5
BP	GO:0045740	positive regulation of DNA replication	3/179	36/18670	0.00490453	0.0420985	0.0317577	FGFR1/GLI2/CDT1	3
BP	GO:0050931	pigment cell differentiation	3/179	36/18670	0.00490453	0.0420985	0.0317577	MEF2C/ZEB2/ADAMTS9	3
BP	GO:0071634	regulation of transforming growth factor beta production	3/179	36/18670	0.00490453	0.0420985	0.0317577	LRRC32/LUM/CD200	3
BP	GO:0090218	positive regulation of lipid kinase activity	3/179	36/18670	0.00490453	0.0420985	0.0317577	PDGFRA/PDGFRB/TEK	3
BP	GO:1901020	negative regulation of calcium ion transmembrane transporter activity	3/179	36/18670	0.00490453	0.0420985	0.0317577	ADRA2A/GEM/PLN	3
BP	GO:0050920	regulation of chemotaxis	7/179	217/18670	0.00501531	0.0427845	0.0322752	S1PR1/FGFR1/PDGFRA/PDGFRB/SLIT2/SMOC2/JAM3	7
BP	GO:0071902	positive regulation of protein serine/threonine kinase activity	9/179	334/18670	0.00503005	0.0427845	0.0322752	ADRA2A/F2R/FGFR1/HGF/IGF1/ITGA1/PDGFRB/PDE5A/ZEB2	9
BP	GO:0010927	cellular component assembly involved in morphogenesis	5/179	115/18670	0.00503162	0.0427845	0.0322752	MEF2C/MYH11/PDGFRA/PDGFRB/LMOD1	5
BP	GO:0032272	negative regulation of protein polymerization	4/179	72/18670	0.00506329	0.0427864	0.0322766	CDH5/SLIT2/LMOD1/CLIP3	4
BP	GO:0060193	positive regulation of lipase activity	4/179	72/18670	0.00506329	0.0427864	0.0322766	EDNRA/FGFR1/PDGFRA/PDGFRB	4
BP	GO:0032886	regulation of microtubule-based process	7/179	218/18670	0.00514084	0.0433072	0.0326695	CDH5/EPHA3/MAP1A/CLIP3/KIF18A/DIXDC1/SKA1	7
BP	GO:0002683	negative regulation of immune system process	11/179	463/18670	0.00517012	0.0434194	0.0327541	A2M/COL3A1/FBN1/FOXF1/LRRC32/CD200/THY1/PDE5A/SLIT2/EMILIN1/LRFN5	11
BP	GO:0021987	cerebral cortex development	5/179	116/18670	0.00521832	0.0434868	0.032805	COL3A1/SLIT2/FAT4/DIXDC1/ASPM	5
BP	GO:0070252	actin-mediated cell contraction	5/179	116/18670	0.00521832	0.0434868	0.032805	CACNA1C/KCNJ8/PLN/SGCD/KCNE4	5
BP	GO:0007596	blood coagulation	9/179	336/18670	0.00522609	0.0434868	0.032805	A2M/ADRA2A/ENTPD1/COL1A2/COL3A1/F2R/PDGFRA/PRKG1/ZFPM2	9
BP	GO:0007411	axon guidance	8/179	276/18670	0.00524526	0.0435133	0.0328249	EPHA3/ETV1/GLI2/LAMA2/UNC5C/SLIT2/BOC/DOK6	8
BP	GO:0007431	salivary gland development	3/179	37/18670	0.00530009	0.0438345	0.0330673	FGF7/FGFR1/HGF	3
BP	GO:0043405	regulation of MAP kinase activity	9/179	337/18670	0.0053263	0.0439178	0.0331301	ADRA2A/F2R/FGFR1/HGF/IGF1/ITGA1/PDGFRB/PDE5A/ZEB2	9
BP	GO:0097485	neuron projection guidance	8/179	277/18670	0.00535819	0.0440472	0.0332277	EPHA3/ETV1/GLI2/LAMA2/UNC5C/SLIT2/BOC/DOK6	8
BP	GO:0007188	adenylate cyclase-modulating G protein-coupled receptor signaling pathway	7/179	221/18670	0.00553163	0.04468	0.0337051	ADRA2A/CHRM2/S1PR1/EDNRA/PLN/PTGFR/CALCRL	7
BP	GO:0050710	negative regulation of cytokine secretion	4/179	74/18670	0.00557996	0.04468	0.0337051	LRRC32/CD200/SYT11/SSC5D	4
BP	GO:1903036	positive regulation of response to wounding	4/179	74/18670	0.00557996	0.04468	0.0337051	ADRA2A/F2R/MYLK/SMOC2	4
BP	GO:0042471	ear morphogenesis	5/179	118/18670	0.00560636	0.04468	0.0337051	FGFR1/FRZB/GLI2/ZEB1/ITGA8	5
BP	GO:0003207	cardiac chamber formation	2/179	12/18670	0.00566379	0.04468	0.0337051	MEF2C/HAND2	2
BP	GO:0030208	dermatan sulfate biosynthetic process	2/179	12/18670	0.00566379	0.04468	0.0337051	VCAN/DCN	2
BP	GO:0048934	peripheral nervous system neuron differentiation	2/179	12/18670	0.00566379	0.04468	0.0337051	ETV1/HAND2	2
BP	GO:0048935	peripheral nervous system neuron development	2/179	12/18670	0.00566379	0.04468	0.0337051	ETV1/HAND2	2
BP	GO:1900165	negative regulation of interleukin-6 secretion	2/179	12/18670	0.00566379	0.04468	0.0337051	CD200/SYT11	2
BP	GO:1905522	negative regulation of macrophage migration	2/179	12/18670	0.00566379	0.04468	0.0337051	CD200/EMILIN1	2
BP	GO:2000105	positive regulation of DNA-dependent DNA replication	2/179	12/18670	0.00566379	0.04468	0.0337051	FGFR1/CDT1	2
BP	GO:0007156	homophilic cell adhesion via plasma membrane adhesion molecules	6/179	168/18670	0.00567696	0.04468	0.0337051	CDH5/CDH11/DCHS1/PCDHGA12/PCDH18/FAT4	6
BP	GO:0010667	negative regulation of cardiac muscle cell apoptotic process	3/179	38/18670	0.00571431	0.04468	0.0337051	HAND2/MYOCD/HSPB6	3
BP	GO:0060045	positive regulation of cardiac muscle cell proliferation	3/179	38/18670	0.00571431	0.04468	0.0337051	FGFR1/MEF2C/ZFPM2	3
BP	GO:0071604	transforming growth factor beta production	3/179	38/18670	0.00571431	0.04468	0.0337051	LRRC32/LUM/CD200	3
BP	GO:0086005	ventricular cardiac muscle cell action potential	3/179	38/18670	0.00571431	0.04468	0.0337051	CACNA1C/KCNJ8/KCNE4	3
BP	GO:1903523	negative regulation of blood circulation	3/179	38/18670	0.00571431	0.04468	0.0337051	F2R/PLN/PDE5A	3
BP	GO:0007599	hemostasis	9/179	341/18670	0.00574216	0.0447691	0.0337723	A2M/ADRA2A/ENTPD1/COL1A2/COL3A1/F2R/PDGFRA/PRKG1/ZFPM2	9
BP	GO:0010976	positive regulation of neuron projection development	8/179	281/18670	0.00582861	0.0452207	0.034113	EPHA3/FGFR1/HGF/PTPRD/SLIT2/ZEB2/CHODL/NEGR1	8
BP	GO:0060538	skeletal muscle organ development	6/179	169/18670	0.00584026	0.0452207	0.034113	DCN/ELN/MEF2C/TCF21/HEYL/MYOCD	6
BP	GO:0050817	coagulation	9/179	342/18670	0.00584995	0.0452207	0.034113	A2M/ADRA2A/ENTPD1/COL1A2/COL3A1/F2R/PDGFRA/PRKG1/ZFPM2	9
BP	GO:0017015	regulation of transforming growth factor beta receptor signaling pathway	5/179	120/18670	0.00601434	0.0462289	0.0348735	FBN1/ZEB1/ITGA8/EMILIN1/MYOCD	5
BP	GO:0022612	gland morphogenesis	5/179	120/18670	0.00601434	0.0462289	0.0348735	FGF7/FGFR1/GLI2/HGF/PGR	5
BP	GO:0010721	negative regulation of cell development	9/179	344/18670	0.00607021	0.0465268	0.0350983	COL3A1/FBN1/FRZB/IGF1/THY1/SLIT2/DAAM2/DIXDC1/ASPM	9
BP	GO:0042310	vasoconstriction	4/179	76/18670	0.00613071	0.0468586	0.0353486	ACTA2/ADRA2A/EDNRA/F2R	4
BP	GO:0010634	positive regulation of epithelial cell migration	6/179	171/18670	0.00617712	0.0470811	0.0355164	FGF7/FGFR1/SPARC/TEK/RHOJ/SMOC2	6
BP	GO:0021700	developmental maturation	8/179	284/18670	0.0062016	0.0471356	0.0355575	CDH5/S1PR1/FGFR1/IGF1/PDE3A/PGR/DCHS1/FAT4	8
BP	GO:0021543	pallium development	6/179	172/18670	0.00635076	0.0481349	0.0363113	COL3A1/SLIT2/ZEB2/FAT4/DIXDC1/ASPM	6
BP	GO:1903844	regulation of cellular response to transforming growth factor beta stimulus	5/179	122/18670	0.00644279	0.0486968	0.0367352	FBN1/ZEB1/ITGA8/EMILIN1/MYOCD	5
BP	GO:0072210	metanephric nephron development	3/179	40/18670	0.00659962	0.0491277	0.0370603	PDGFRA/PDGFRB/TCF21	3
BP	GO:0043087	regulation of GTPase activity	11/179	479/18670	0.00661879	0.0491277	0.0370603	S1PR1/EPHA3/F2R/PRKG1/THY1/RGS5/SLIT2/STARD8/ARHGAP31/ARHGAP20/ARHGAP24	11
BP	GO:0030205	dermatan sulfate metabolic process	2/179	13/18670	0.00665158	0.0491277	0.0370603	VCAN/DCN	2
BP	GO:0031115	negative regulation of microtubule polymerization	2/179	13/18670	0.00665158	0.0491277	0.0370603	CDH5/CLIP3	2
BP	GO:0042415	norepinephrine metabolic process	2/179	13/18670	0.00665158	0.0491277	0.0370603	HAND2/MOXD1	2
BP	GO:0043116	negative regulation of vascular permeability	2/179	13/18670	0.00665158	0.0491277	0.0370603	PDE3A/SLIT2	2
BP	GO:1902430	negative regulation of amyloid-beta formation	2/179	13/18670	0.00665158	0.0491277	0.0370603	IGF1/SPON1	2
BP	GO:0010827	regulation of glucose transmembrane transport	4/179	78/18670	0.00671647	0.0491277	0.0370603	EDNRA/IGF1/SORBS1/CLIP3	4
BP	GO:0021954	central nervous system neuron development	4/179	78/18670	0.00671647	0.0491277	0.0370603	CDH11/GLI2/SLIT2/ZEB2	4
BP	GO:0032413	negative regulation of ion transmembrane transporter activity	4/179	78/18670	0.00671647	0.0491277	0.0370603	ADRA2A/GEM/PLN/KCNE4	4
BP	GO:0055021	regulation of cardiac muscle tissue growth	4/179	78/18670	0.00671647	0.0491277	0.0370603	FGFR1/IGF1/MEF2C/ZFPM2	4
BP	GO:0072028	nephron morphogenesis	4/179	78/18670	0.00671647	0.0491277	0.0370603	PDGFRB/TCF21/DCHS1/FAT4	4
BP	GO:0031110	regulation of microtubule polymerization or depolymerization	4/179	79/18670	0.00702277	0.051107	0.0385534	CDH5/MAP1A/CLIP3/SKA1	4
BP	GO:0010664	negative regulation of striated muscle cell apoptotic process	3/179	41/18670	0.00707112	0.051107	0.0385534	HAND2/MYOCD/HSPB6	3
BP	GO:1903170	negative regulation of calcium ion transmembrane transport	3/179	41/18670	0.00707112	0.051107	0.0385534	ADRA2A/GEM/PLN	3
BP	GO:1905209	positive regulation of cardiocyte differentiation	3/179	41/18670	0.00707112	0.051107	0.0385534	IGF1/MEF2C/MYOCD	3
BP	GO:0051897	positive regulation of protein kinase B signaling	6/179	176/18670	0.00708098	0.051107	0.0385534	FGF7/FGFR1/HGF/PDGFRA/PDGFRB/TEK	6
BP	GO:0070509	calcium ion import	4/179	80/18670	0.00733816	0.0528231	0.039848	CACNA1C/PDGFRB/PLN/TRPC4	4
BP	GO:0045667	regulation of osteoblast differentiation	5/179	126/18670	0.00736316	0.0528632	0.0398783	HGF/IGF1/MEF2C/DDR2/HAND2	5
BP	GO:0051146	striated muscle cell differentiation	8/179	293/18670	0.00743002	0.0532029	0.0401345	IGF1/MEF2C/MYH11/PDGFRA/PDGFRB/SGCD/LMOD1/MYOCD	8
BP	GO:0010613	positive regulation of cardiac muscle hypertrophy	3/179	42/18670	0.00756212	0.0538653	0.0406342	IGF1/PDE5A/HAND2	3
BP	GO:0017145	stem cell division	3/179	42/18670	0.00756212	0.0538653	0.0406342	FGFR1/SOX5/ASPM	3
BP	GO:0051480	regulation of cytosolic calcium ion concentration	9/179	357/18670	0.00766199	0.0540801	0.0407962	CACNA1C/S1PR1/EDNRA/F2R/PDGFRA/PLN/PTGFR/THY1/TRPC4	9
BP	GO:0030177	positive regulation of Wnt signaling pathway	6/179	179/18670	0.00766722	0.0540801	0.0407962	ZEB2/DAAM2/DKK2/DACT1/DIXDC1/ASPM	6
BP	GO:1903034	regulation of response to wounding	6/179	179/18670	0.00766722	0.0540801	0.0407962	ADRA2A/F2R/MYLK/PDGFRA/PRKG1/SMOC2	6
BP	GO:0009214	cyclic nucleotide catabolic process	2/179	14/18670	0.00771154	0.0540801	0.0407962	PDE1A/PDE5A	2
BP	GO:0030207	chondroitin sulfate catabolic process	2/179	14/18670	0.00771154	0.0540801	0.0407962	VCAN/DCN	2
BP	GO:0035791	platelet-derived growth factor receptor-beta signaling pathway	2/179	14/18670	0.00771154	0.0540801	0.0407962	PDGFRB/MYOCD	2
BP	GO:0010595	positive regulation of endothelial cell migration	5/179	128/18670	0.0078561	0.0549097	0.041422	FGFR1/SPARC/TEK/RHOJ/SMOC2	5
BP	GO:1905330	regulation of morphogenesis of an epithelium	6/179	180/18670	0.00787019	0.0549097	0.041422	FGF7/FGFR1/HGF/GPC6/DACT1/ADAMTS12	6
BP	GO:0051279	regulation of release of sequestered calcium ion into cytosol	4/179	82/18670	0.00799665	0.0555074	0.0418729	CACNA1C/F2R/PLN/THY1	4
BP	GO:0060415	muscle tissue morphogenesis	4/179	82/18670	0.00799665	0.0555074	0.0418729	COL3A1/S1PR1/MYLK/ZFPM2	4
BP	GO:0014742	positive regulation of muscle hypertrophy	3/179	43/18670	0.0080728	0.0558934	0.0421641	IGF1/PDE5A/HAND2	3
BP	GO:0072503	cellular divalent inorganic cation homeostasis	11/179	493/18670	0.00813227	0.0561622	0.0423669	CACNA1C/CDH5/S1PR1/EDNRA/F2R/PDGFRA/PLN/PTGFR/THY1/TRPC4/SYPL2	11
BP	GO:0051048	negative regulation of secretion	7/179	238/18670	0.00818098	0.0563556	0.0425128	ADRA2A/F2R/FOXF1/LRRC32/CD200/SYT11/SSC5D	7
BP	GO:0048145	regulation of fibroblast proliferation	4/179	83/18670	0.00833997	0.0573057	0.0432295	IGF1/DDR2/PDGFRA/PDGFRB	4
BP	GO:0007019	microtubule depolymerization	3/179	44/18670	0.00860333	0.0576619	0.0434982	MAP1A/KIF18A/KIF18B	3
BP	GO:0010828	positive regulation of glucose transmembrane transport	3/179	44/18670	0.00860333	0.0576619	0.0434982	IGF1/SORBS1/CLIP3	3
BP	GO:0032965	regulation of collagen biosynthetic process	3/179	44/18670	0.00860333	0.0576619	0.0434982	F2R/PDGFRB/EMILIN1	3
BP	GO:0035307	positive regulation of protein dephosphorylation	3/179	44/18670	0.00860333	0.0576619	0.0434982	CDH5/ITGA1/PDGFRB	3
BP	GO:0035850	epithelial cell differentiation involved in kidney development	3/179	44/18670	0.00860333	0.0576619	0.0434982	ACTA2/MEF2C/FAT4	3
BP	GO:0045601	regulation of endothelial cell differentiation	3/179	44/18670	0.00860333	0.0576619	0.0434982	CDH5/ZEB1/TMEM100	3
BP	GO:0046189	phenol-containing compound biosynthetic process	3/179	44/18670	0.00860333	0.0576619	0.0434982	HAND2/ZEB2/MOXD1	3
BP	GO:0060412	ventricular septum morphogenesis	3/179	44/18670	0.00860333	0.0576619	0.0434982	SLIT2/ZFPM2/HEYL	3
BP	GO:0045445	myoblast differentiation	4/179	84/18670	0.00869282	0.0576619	0.0434982	IGF1/MEF2C/BOC/MYOCD	4
BP	GO:0048144	fibroblast proliferation	4/179	84/18670	0.00869282	0.0576619	0.0434982	IGF1/DDR2/PDGFRA/PDGFRB	4
BP	GO:0060420	regulation of heart growth	4/179	84/18670	0.00869282	0.0576619	0.0434982	FGFR1/IGF1/MEF2C/ZFPM2	4
BP	GO:0097756	negative regulation of blood vessel diameter	4/179	84/18670	0.00869282	0.0576619	0.0434982	ACTA2/ADRA2A/EDNRA/F2R	4
BP	GO:0048070	regulation of developmental pigmentation	2/179	15/18670	0.0088422	0.0576619	0.0434982	ZEB2/ADAMTS9	2
BP	GO:0048368	lateral mesoderm development	2/179	15/18670	0.0088422	0.0576619	0.0434982	FGFR1/FOXF1	2
BP	GO:0050651	dermatan sulfate proteoglycan biosynthetic process	2/179	15/18670	0.0088422	0.0576619	0.0434982	VCAN/DCN	2
BP	GO:0060766	negative regulation of androgen receptor signaling pathway	2/179	15/18670	0.0088422	0.0576619	0.0434982	TCF21/HEYL	2
BP	GO:0072075	metanephric mesenchyme development	2/179	15/18670	0.0088422	0.0576619	0.0434982	PDGFRB/TCF21	2
BP	GO:0072160	nephron tubule epithelial cell differentiation	2/179	15/18670	0.0088422	0.0576619	0.0434982	MEF2C/FAT4	2
BP	GO:1902548	negative regulation of cellular response to vascular endothelial growth factor stimulus	2/179	15/18670	0.0088422	0.0576619	0.0434982	DCN/ADAMTS12	2
BP	GO:2001028	positive regulation of endothelial cell chemotaxis	2/179	15/18670	0.0088422	0.0576619	0.0434982	FGFR1/SMOC2	2
BP	GO:0010975	regulation of neuron projection development	11/179	499/18670	0.00885801	0.0576619	0.0434982	EPHA3/FGFR1/HGF/MEF2C/PTPRD/THY1/SLIT2/ZEB2/LZTS1/CHODL/NEGR1	11
BP	GO:0050900	leukocyte migration	11/179	499/18670	0.00885801	0.0576619	0.0434982	COL1A2/S1PR1/ITGA1/CD200/TEK/THY1/VCAM1/SLIT2/EMILIN1/JAM2/JAM3	11
BP	GO:0003158	endothelium development	5/179	132/18670	0.00890998	0.057724	0.043545	CDH5/S1PR1/ZEB1/TMEM100/ADAMTS12	5
BP	GO:0042476	odontogenesis	5/179	132/18670	0.00890998	0.057724	0.043545	COL1A2/GLI2/PDGFRA/HAND2/ADAMTS5	5
BP	GO:0007369	gastrulation	6/179	185/18670	0.00894352	0.0578036	0.0436051	COL4A2/COL5A1/COL8A1/FGFR1/FOXF1/ITGA8	6
BP	GO:0014031	mesenchymal cell development	4/179	85/18670	0.00905528	0.0583872	0.0440454	EDNRA/HAND2/ZEB2/HEYL	4
BP	GO:0035987	endodermal cell differentiation	3/179	45/18670	0.00915387	0.0586063	0.0442106	COL4A2/COL5A1/COL8A1	3
BP	GO:0048483	autonomic nervous system development	3/179	45/18670	0.00915387	0.0586063	0.0442106	EDNRA/VCAM1/HAND2	3
BP	GO:0048701	embryonic cranial skeleton morphogenesis	3/179	45/18670	0.00915387	0.0586063	0.0442106	MEF2C/MMP16/PDGFRA	3
BP	GO:0006816	calcium ion transport	10/179	434/18670	0.00924576	0.0589173	0.0444453	ADRA2A/CACNA1C/F2R/GEM/MYLK/PDGFRB/PLN/THY1/TRPC4/CALCRL	10
BP	GO:0048732	gland development	10/179	434/18670	0.00924576	0.0589173	0.0444453	FGF7/FGFR1/FOXF1/FRZB/GLI2/HGF/PDGFRA/PGR/TCF21/HAND2	10
BP	GO:0050804	modulation of chemical synaptic transmission	10/179	436/18670	0.00952966	0.0605846	0.045703	CDH11/CHRM2/F2R/LAMA2/MAP1A/MEF2C/PLCL1/PPFIA2/LZTS1/SYT11	10
BP	GO:0099177	regulation of trans-synaptic signaling	10/179	437/18670	0.00967409	0.0609218	0.0459574	CDH11/CHRM2/F2R/LAMA2/MAP1A/MEF2C/PLCL1/PPFIA2/LZTS1/SYT11	10
BP	GO:0022602	ovulation cycle process	3/179	46/18670	0.00972457	0.0609218	0.0459574	PDGFRA/PGR/SLIT2	3
BP	GO:0048599	oocyte development	3/179	46/18670	0.00972457	0.0609218	0.0459574	IGF1/PDE3A/PDE5A	3
BP	GO:0099172	presynapse organization	3/179	46/18670	0.00972457	0.0609218	0.0459574	PTPRD/PPFIA2/LRFN5	3
BP	GO:1904738	vascular associated smooth muscle cell migration	3/179	46/18670	0.00972457	0.0609218	0.0459574	MEF2C/PRKG1/MYOCD	3
BP	GO:1904752	regulation of vascular associated smooth muscle cell migration	3/179	46/18670	0.00972457	0.0609218	0.0459574	MEF2C/PRKG1/MYOCD	3
BP	GO:0007498	mesoderm development	5/179	135/18670	0.00976181	0.0609218	0.0459574	FGFR1/FOXF1/TIE1/ITGA8/ZFPM2	5
BP	GO:0050921	positive regulation of chemotaxis	5/179	135/18670	0.00976181	0.0609218	0.0459574	S1PR1/FGFR1/PDGFRB/SLIT2/SMOC2	5
BP	GO:0048477	oogenesis	4/179	87/18670	0.00980948	0.0610791	0.0460761	IGF1/PDE3A/PDE5A/ASPM	4
BP	GO:0051098	regulation of binding	9/179	373/18670	0.0100381	0.0612242	0.0461855	IGF1/MEF2C/PLCL1/PLN/HAND2/SPON1/DACT1/CDT1/MYOCD	9
BP	GO:0043031	negative regulation of macrophage activation	2/179	16/18670	0.0100421	0.0612242	0.0461855	CD200/LRFN5	2
BP	GO:0045986	negative regulation of smooth muscle contraction	2/179	16/18670	0.0100421	0.0612242	0.0461855	PRKG1/CALCRL	2
BP	GO:0048012	hepatocyte growth factor receptor signaling pathway	2/179	16/18670	0.0100421	0.0612242	0.0461855	HGF/ADAMTS12	2
BP	GO:0050655	dermatan sulfate proteoglycan metabolic process	2/179	16/18670	0.0100421	0.0612242	0.0461855	VCAN/DCN	2
BP	GO:0055012	ventricular cardiac muscle cell differentiation	2/179	16/18670	0.0100421	0.0612242	0.0461855	MEF2C/MYOCD	2
BP	GO:0055119	relaxation of cardiac muscle	2/179	16/18670	0.0100421	0.0612242	0.0461855	PLN/PDE5A	2
BP	GO:0072109	glomerular mesangium development	2/179	16/18670	0.0100421	0.0612242	0.0461855	ACTA2/PDGFRB	2
BP	GO:1902992	negative regulation of amyloid precursor protein catabolic process	2/179	16/18670	0.0100421	0.0612242	0.0461855	IGF1/SPON1	2
BP	GO:0007292	female gamete generation	5/179	136/18670	0.0100578	0.0612242	0.0461855	IGF1/PDE3A/PGR/PDE5A/ASPM	5
BP	GO:0048644	muscle organ morphogenesis	4/179	88/18670	0.0102014	0.0619599	0.0467405	COL3A1/S1PR1/MYLK/ZFPM2	4
BP	GO:0030574	collagen catabolic process	3/179	47/18670	0.0103156	0.0623749	0.0470535	COL15A1/CTSK/MMP16	3
BP	GO:0048066	developmental pigmentation	3/179	47/18670	0.0103156	0.0623749	0.0470535	MEF2C/ZEB2/ADAMTS9	3
BP	GO:0007193	adenylate cyclase-inhibiting G protein-coupled receptor signaling pathway	4/179	89/18670	0.0106033	0.0638312	0.0481521	ADRA2A/CHRM2/S1PR1/EDNRA	4
BP	GO:0032410	negative regulation of transporter activity	4/179	89/18670	0.0106033	0.0638312	0.0481521	ADRA2A/GEM/PLN/KCNE4	4
BP	GO:0030048	actin filament-based movement	5/179	138/18670	0.0106681	0.0640791	0.0483391	CACNA1C/KCNJ8/PLN/SGCD/KCNE4	5
BP	GO:0008016	regulation of heart contraction	7/179	251/18670	0.0107642	0.0644955	0.0486532	CACNA1C/CHRM2/PLN/PDE5A/ABCC9/KCNE4/FXYD6	7
BP	GO:0051224	negative regulation of protein transport	6/179	193/18670	0.010873	0.0644955	0.0486532	ADRA2A/F2R/LRRC32/CD200/SYT11/SSC5D	6
BP	GO:0007528	neuromuscular junction development	3/179	48/18670	0.010927	0.0644955	0.0486532	COL4A1/F2R/PDZRN3	3
BP	GO:0016339	calcium-dependent cell-cell adhesion via plasma membrane cell adhesion molecules	3/179	48/18670	0.010927	0.0644955	0.0486532	CDH5/CDH11/DCHS1	3
BP	GO:0035272	exocrine system development	3/179	48/18670	0.010927	0.0644955	0.0486532	FGF7/FGFR1/HGF	3
BP	GO:0043268	positive regulation of potassium ion transport	3/179	48/18670	0.010927	0.0644955	0.0486532	ADRA2A/FHL1/KCNMB1	3
BP	GO:0072604	interleukin-6 secretion	3/179	48/18670	0.010927	0.0644955	0.0486532	F2R/CD200/SYT11	3
BP	GO:1903727	positive regulation of phospholipid metabolic process	3/179	48/18670	0.010927	0.0644955	0.0486532	PDGFRA/PDGFRB/TEK	3
BP	GO:0031333	negative regulation of protein complex assembly	5/179	139/18670	0.0109825	0.0646827	0.0487945	CDH5/SLIT2/LMOD1/CLIP3/DACT1	5
BP	GO:0045778	positive regulation of ossification	4/179	90/18670	0.0110154	0.0647362	0.0488348	HGF/IGF1/MEF2C/DDR2	4
BP	GO:0007389	pattern specification process	10/179	446/18670	0.0110506	0.0648032	0.0488853	FGFR1/FOXF1/GLI2/MEF2C/ZEB1/DCHS1/HAND2/ZEB2/DAAM2/HEYL	10
BP	GO:0001837	epithelial to mesenchymal transition	5/179	140/18670	0.0113032	0.0651997	0.0491845	EPHA3/HGF/HEYL/TMEM100/DACT3	5
BP	GO:0003184	pulmonary valve morphogenesis	2/179	17/18670	0.0113099	0.0651997	0.0491845	SLIT2/HEYL	2
BP	GO:0003198	epithelial to mesenchymal transition involved in endocardial cushion formation	2/179	17/18670	0.0113099	0.0651997	0.0491845	HEYL/TMEM100	2
BP	GO:0033262	regulation of nuclear cell cycle DNA replication	2/179	17/18670	0.0113099	0.0651997	0.0491845	FGFR1/CDT1	2
BP	GO:0035729	cellular response to hepatocyte growth factor stimulus	2/179	17/18670	0.0113099	0.0651997	0.0491845	HGF/ADAMTS12	2
BP	GO:0035988	chondrocyte proliferation	2/179	17/18670	0.0113099	0.0651997	0.0491845	MMP16/DDR2	2
BP	GO:0045725	positive regulation of glycogen biosynthetic process	2/179	17/18670	0.0113099	0.0651997	0.0491845	IGF1/SORBS1	2
BP	GO:0046068	cGMP metabolic process	2/179	17/18670	0.0113099	0.0651997	0.0491845	PDE1A/PDE5A	2
BP	GO:0030900	forebrain development	9/179	381/18670	0.0114167	0.0656577	0.04953	COL3A1/FGFR1/GLI2/PRKG1/SLIT2/ZEB2/FAT4/DIXDC1/ASPM	9
BP	GO:1904063	negative regulation of cation transmembrane transport	4/179	91/18670	0.0114376	0.0656577	0.04953	ADRA2A/GEM/PLN/KCNE4	4
BP	GO:0002686	negative regulation of leukocyte migration	3/179	49/18670	0.011559	0.0662149	0.0499503	CD200/SLIT2/EMILIN1	3
BP	GO:0007187	G protein-coupled receptor signaling pathway, coupled to cyclic nucleotide second messenger	7/179	256/18670	0.0119006	0.0680281	0.0513182	ADRA2A/CHRM2/S1PR1/EDNRA/PLN/PTGFR/CALCRL	7
BP	GO:1904950	negative regulation of establishment of protein localization	6/179	197/18670	0.0119409	0.0681158	0.0513843	ADRA2A/F2R/LRRC32/CD200/SYT11/SSC5D	6
BP	GO:0007204	positive regulation of cytosolic calcium ion concentration	8/179	319/18670	0.0120151	0.0683958	0.0515955	CACNA1C/S1PR1/EDNRA/F2R/PDGFRA/PLN/PTGFR/THY1	8
BP	GO:0001706	endoderm formation	3/179	50/18670	0.0122117	0.069081	0.0521124	COL4A2/COL5A1/COL8A1	3
BP	GO:0060425	lung morphogenesis	3/179	50/18670	0.0122117	0.069081	0.0521124	FGF7/FOXF1/TCF21	3
BP	GO:2000725	regulation of cardiac muscle cell differentiation	3/179	50/18670	0.0122117	0.069081	0.0521124	IGF1/MEF2C/MYOCD	3
BP	GO:0032092	positive regulation of protein binding	4/179	93/18670	0.012313	0.0693659	0.0523273	MEF2C/PLCL1/SPON1/DACT1	4
BP	GO:0048704	embryonic skeletal system morphogenesis	4/179	93/18670	0.012313	0.0693659	0.0523273	MEF2C/MMP16/PDGFRA/ZEB1	4
BP	GO:0003414	chondrocyte morphogenesis involved in endochondral bone morphogenesis	2/179	18/18670	0.0126441	0.0702464	0.0529915	COL6A3/COL14A1	2
BP	GO:0003429	growth plate cartilage chondrocyte morphogenesis	2/179	18/18670	0.0126441	0.0702464	0.0529915	COL6A3/COL14A1	2
BP	GO:0048739	cardiac muscle fiber development	2/179	18/18670	0.0126441	0.0702464	0.0529915	MYH11/SGCD	2
BP	GO:0070875	positive regulation of glycogen metabolic process	2/179	18/18670	0.0126441	0.0702464	0.0529915	IGF1/SORBS1	2
BP	GO:0090171	chondrocyte morphogenesis	2/179	18/18670	0.0126441	0.0702464	0.0529915	COL6A3/COL14A1	2
BP	GO:0150079	negative regulation of neuroinflammatory response	2/179	18/18670	0.0126441	0.0702464	0.0529915	IGF1/CD200	2
BP	GO:0060041	retina development in camera-type eye	5/179	144/18670	0.01265	0.0702464	0.0529915	COL4A1/PDGFRA/PDGFRB/THY1/RHOJ	5
BP	GO:0006029	proteoglycan metabolic process	4/179	94/18670	0.0127664	0.0706042	0.0532614	VCAN/DCN/IGF1/ADAMTS12	4
BP	GO:0060993	kidney morphogenesis	4/179	94/18670	0.0127664	0.0706042	0.0532614	PDGFRB/TCF21/DCHS1/FAT4	4
BP	GO:0032412	regulation of ion transmembrane transporter activity	7/179	260/18670	0.0128702	0.0709724	0.0535392	ADRA2A/FHL1/GEM/MEF2C/PLN/KCNE4/FXYD6	7
BP	GO:0009994	oocyte differentiation	3/179	51/18670	0.0128851	0.0709724	0.0535392	IGF1/PDE3A/PDE5A	3
BP	GO:0061337	cardiac conduction	5/179	146/18670	0.0133625	0.0733052	0.055299	CACNA1C/PLN/ABCC9/KCNE4/FXYD6	5
BP	GO:2000241	regulation of reproductive process	5/179	146/18670	0.0133625	0.0733052	0.055299	IGF1/PDE3A/PDE5A/ZFPM2/ASPM	5
BP	GO:0032330	regulation of chondrocyte differentiation	3/179	52/18670	0.0135794	0.0743451	0.0560835	GLI2/SOX5/ADAMTS12	3
BP	GO:0030278	regulation of ossification	6/179	203/18670	0.0136784	0.0747116	0.0563599	S1PR1/HGF/IGF1/MEF2C/DDR2/HAND2	6
BP	GO:0008585	female gonad development	4/179	96/18670	0.0137047	0.0747116	0.0563599	PDGFRA/PGR/SLIT2/ZFPM2	4
BP	GO:0061351	neural precursor cell proliferation	5/179	147/18670	0.0137287	0.0747116	0.0563599	FGFR1/SOX5/ZEB2/DIXDC1/ASPM	5
BP	GO:0034764	positive regulation of transmembrane transport	6/179	204/18670	0.0139842	0.0753693	0.0568561	F2R/IGF1/KCNMB1/THY1/SORBS1/CLIP3	6
BP	GO:0003422	growth plate cartilage morphogenesis	2/179	19/18670	0.0140434	0.0753693	0.0568561	COL6A3/COL14A1	2
BP	GO:0010544	negative regulation of platelet activation	2/179	19/18670	0.0140434	0.0753693	0.0568561	PDGFRA/PRKG1	2
BP	GO:0035728	response to hepatocyte growth factor	2/179	19/18670	0.0140434	0.0753693	0.0568561	HGF/ADAMTS12	2
BP	GO:0072074	kidney mesenchyme development	2/179	19/18670	0.0140434	0.0753693	0.0568561	PDGFRB/TCF21	2
BP	GO:0090201	negative regulation of release of cytochrome c from mitochondria	2/179	19/18670	0.0140434	0.0753693	0.0568561	HGF/IGF1	2
BP	GO:0098915	membrane repolarization during ventricular cardiac muscle cell action potential	2/179	19/18670	0.0140434	0.0753693	0.0568561	KCNJ8/KCNE4	2
BP	GO:0051494	negative regulation of cytoskeleton organization	5/179	148/18670	0.0141016	0.0755324	0.0569791	CDH5/S1PR1/SLIT2/LMOD1/CLIP3	5
BP	GO:0010596	negative regulation of endothelial cell migration	4/179	97/18670	0.0141899	0.0758559	0.0572232	DCN/MEF2C/SLIT2/ADAMTS9	4
BP	GO:0032715	negative regulation of interleukin-6 production	3/179	53/18670	0.0142946	0.0759681	0.0573078	HGF/CD200/SYT11	3
BP	GO:0045661	regulation of myoblast differentiation	3/179	53/18670	0.0142946	0.0759681	0.0573078	MEF2C/BOC/MYOCD	3
BP	GO:0045840	positive regulation of mitotic nuclear division	3/179	53/18670	0.0142946	0.0759681	0.0573078	IGF1/PDGFRB/CDT1	3
BP	GO:0048592	eye morphogenesis	5/179	149/18670	0.0144813	0.07681	0.0579429	COL5A1/COL8A1/FBN1/ZEB1/THY1	5
BP	GO:0043473	pigmentation	4/179	98/18670	0.0146858	0.0774421	0.0584197	MEF2C/SPARC/ZEB2/ADAMTS9	4
BP	GO:0050848	regulation of calcium-mediated signaling	4/179	98/18670	0.0146858	0.0774421	0.0584197	IGF1/PLN/RCAN2/TMEM100	4
BP	GO:0060191	regulation of lipase activity	4/179	98/18670	0.0146858	0.0774421	0.0584197	EDNRA/FGFR1/PDGFRA/PDGFRB	4
BP	GO:0022898	regulation of transmembrane transporter activity	7/179	268/18670	0.0149783	0.0788318	0.0594681	ADRA2A/FHL1/GEM/MEF2C/PLN/KCNE4/FXYD6	7
BP	GO:0007015	actin filament organization	9/179	400/18670	0.0152561	0.0801386	0.0604539	S1PR1/ELN/GAS7/SLIT2/SORBS1/LMOD1/PDLIM3/RHOJ/SYNPO2	9
BP	GO:0003215	cardiac right ventricle morphogenesis	2/179	20/18670	0.0155065	0.0808297	0.0609753	HAND2/ZFPM2	2
BP	GO:0008356	asymmetric cell division	2/179	20/18670	0.0155065	0.0808297	0.0609753	SOX5/ASPM	2
BP	GO:0043586	tongue development	2/179	20/18670	0.0155065	0.0808297	0.0609753	HAND2/BNC2	2
BP	GO:0071636	positive regulation of transforming growth factor beta production	2/179	20/18670	0.0155065	0.0808297	0.0609753	LUM/CD200	2
BP	GO:0016202	regulation of striated muscle tissue development	5/179	152/18670	0.0156613	0.0814807	0.0614663	FGFR1/IGF1/MEF2C/ZFPM2/MYOCD	5
BP	GO:0007200	phospholipase C-activating G protein-coupled receptor signaling pathway	4/179	100/18670	0.0157103	0.0815796	0.0615409	ADRA2A/CHRM2/S1PR1/F2R	4
BP	GO:0043551	regulation of phosphatidylinositol 3-kinase activity	3/179	55/18670	0.0157882	0.0818281	0.0617284	PDGFRA/PDGFRB/TEK	3
BP	GO:0031532	actin cytoskeleton reorganization	4/179	101/18670	0.016239	0.083686	0.06313	S1PR1/FGF7/PDGFRA/TEK	4
BP	GO:0046545	development of primary female sexual characteristics	4/179	101/18670	0.016239	0.083686	0.06313	PDGFRA/PGR/SLIT2/ZFPM2	4
BP	GO:0048661	positive regulation of smooth muscle cell proliferation	4/179	101/18670	0.016239	0.083686	0.06313	S1PR1/IGF1/PDGFRB/CALCRL	4
BP	GO:0060688	regulation of morphogenesis of a branching structure	3/179	56/18670	0.0165667	0.0848927	0.0640402	FGF7/FGFR1/HGF	3
BP	GO:0086002	cardiac muscle cell action potential involved in contraction	3/179	56/18670	0.0165667	0.0848927	0.0640402	CACNA1C/KCNJ8/KCNE4	3
BP	GO:1903078	positive regulation of protein localization to plasma membrane	3/179	56/18670	0.0165667	0.0848927	0.0640402	EPHA3/SORBS1/CLIP3	3
BP	GO:0010522	regulation of calcium ion transport into cytosol	4/179	102/18670	0.0167787	0.0858173	0.0647377	CACNA1C/F2R/PLN/THY1	4
BP	GO:1901861	regulation of muscle tissue development	5/179	155/18670	0.0169039	0.0858218	0.0647411	FGFR1/IGF1/MEF2C/ZFPM2/MYOCD	5
BP	GO:0043270	positive regulation of ion transport	7/179	275/18670	0.0170158	0.0858218	0.0647411	ADRA2A/F2R/FHL1/KCNMB1/MYLK/PDGFRB/THY1	7
BP	GO:0003177	pulmonary valve development	2/179	21/18670	0.0170319	0.0858218	0.0647411	SLIT2/HEYL	2
BP	GO:0009713	catechol-containing compound biosynthetic process	2/179	21/18670	0.0170319	0.0858218	0.0647411	HAND2/MOXD1	2
BP	GO:0032516	positive regulation of phosphoprotein phosphatase activity	2/179	21/18670	0.0170319	0.0858218	0.0647411	ITGA1/PDGFRB	2
BP	GO:0042423	catecholamine biosynthetic process	2/179	21/18670	0.0170319	0.0858218	0.0647411	HAND2/MOXD1	2
BP	GO:1903055	positive regulation of extracellular matrix organization	2/179	21/18670	0.0170319	0.0858218	0.0647411	DDR2/EMILIN1	2
BP	GO:2001014	regulation of skeletal muscle cell differentiation	2/179	21/18670	0.0170319	0.0858218	0.0647411	MEF2C/MYOCD	2
BP	GO:0050808	synapse organization	9/179	408/18670	0.0171296	0.0861548	0.0649923	COL4A1/F2R/MEF2C/PTPRD/SPARC/SPARCL1/PPFIA2/PDZRN3/LRFN5	9
BP	GO:0034766	negative regulation of ion transmembrane transport	4/179	103/18670	0.0173295	0.0863876	0.0651679	ADRA2A/GEM/PLN/KCNE4	4
BP	GO:0048634	regulation of muscle organ development	5/179	156/18670	0.0173323	0.0863876	0.0651679	FGFR1/IGF1/MEF2C/ZFPM2/MYOCD	5
BP	GO:0010665	regulation of cardiac muscle cell apoptotic process	3/179	57/18670	0.0173664	0.0863876	0.0651679	HAND2/MYOCD/HSPB6	3
BP	GO:0048008	platelet-derived growth factor receptor signaling pathway	3/179	57/18670	0.0173664	0.0863876	0.0651679	PDGFRA/PDGFRB/MYOCD	3
BP	GO:0051310	metaphase plate congression	3/179	57/18670	0.0173664	0.0863876	0.0651679	GEM/CDT1/KIF18A	3
BP	GO:0060043	regulation of cardiac muscle cell proliferation	3/179	57/18670	0.0173664	0.0863876	0.0651679	FGFR1/MEF2C/ZFPM2	3
BP	GO:0019935	cyclic-nucleotide-mediated signaling	6/179	215/18670	0.0176695	0.0877351	0.0661844	ADRA2A/PDE3A/PLN/PRKG1/PTGFR/CALCRL	6
BP	GO:0001764	neuron migration	5/179	157/18670	0.0177677	0.0880619	0.066431	COL3A1/FGFR1/MEF2C/PRKG1/ASPM	5
BP	GO:0046928	regulation of neurotransmitter secretion	4/179	104/18670	0.0178915	0.0885144	0.0667723	CHRM2/MEF2C/PPFIA2/SYT11	4
BP	GO:0070838	divalent metal ion transport	10/179	483/18670	0.0183207	0.0904732	0.0682499	ADRA2A/CACNA1C/F2R/GEM/MYLK/PDGFRB/PLN/THY1/TRPC4/CALCRL	10
BP	GO:0043266	regulation of potassium ion transport	4/179	105/18670	0.0184648	0.0910194	0.068662	ADRA2A/FHL1/KCNMB1/KCNE4	4
BP	GO:0035584	calcium-mediated signaling using intracellular calcium source	2/179	22/18670	0.0186184	0.0914452	0.0689832	PTGFR/VCAM1	2
BP	GO:0045663	positive regulation of myoblast differentiation	2/179	22/18670	0.0186184	0.0914452	0.0689832	MEF2C/BOC	2
BP	GO:0050727	regulation of inflammatory response	10/179	485/18670	0.0187951	0.0921467	0.0695124	A2M/CDH5/FOXF1/HGF/IGF1/CD200/TEK/CALCRL/ADAMTS12/LRFN5	10
BP	GO:0001658	branching involved in ureteric bud morphogenesis	3/179	59/18670	0.0190296	0.0923945	0.0696993	TCF21/DCHS1/FAT4	3
BP	GO:0010662	regulation of striated muscle cell apoptotic process	3/179	59/18670	0.0190296	0.0923945	0.0696993	HAND2/MYOCD/HSPB6	3
BP	GO:0031102	neuron projection regeneration	3/179	59/18670	0.0190296	0.0923945	0.0696993	HGF/THY1/JAM3	3
BP	GO:0043388	positive regulation of DNA binding	3/179	59/18670	0.0190296	0.0923945	0.0696993	IGF1/HAND2/MYOCD	3
BP	GO:0097755	positive regulation of blood vessel diameter	3/179	59/18670	0.0190296	0.0923945	0.0696993	ITGA1/KCNMB1/PRKG1	3
BP	GO:0003300	cardiac muscle hypertrophy	4/179	106/18670	0.0190494	0.0923945	0.0696993	IGF1/MEF2C/PDE5A/HAND2	4
BP	GO:1903305	regulation of regulated secretory pathway	5/179	160/18670	0.0191174	0.0925597	0.069824	ADRA2A/CHRM2/FOXF1/PPFIA2/SYT11	5
BP	GO:0032409	regulation of transporter activity	7/179	283/18670	0.0195761	0.0946122	0.0713723	ADRA2A/FHL1/GEM/MEF2C/PLN/KCNE4/FXYD6	7
BP	GO:0072511	divalent inorganic cation transport	10/179	489/18670	0.0197709	0.095384	0.0719545	ADRA2A/CACNA1C/F2R/GEM/MYLK/PDGFRB/PLN/THY1/TRPC4/CALCRL	10
BP	GO:0010659	cardiac muscle cell apoptotic process	3/179	60/18670	0.0198931	0.0954658	0.0720162	HAND2/MYOCD/HSPB6	3
BP	GO:0051893	regulation of focal adhesion assembly	3/179	60/18670	0.0198931	0.0954658	0.0720162	EPHA3/TEK/THY1	3
BP	GO:0090109	regulation of cell-substrate junction assembly	3/179	60/18670	0.0198931	0.0954658	0.0720162	EPHA3/TEK/THY1	3
BP	GO:1904659	glucose transmembrane transport	4/179	108/18670	0.0202526	0.0963988	0.07272	EDNRA/IGF1/SORBS1/CLIP3	4
BP	GO:0032331	negative regulation of chondrocyte differentiation	2/179	23/18670	0.0202646	0.0963988	0.07272	GLI2/ADAMTS12	2
BP	GO:0072215	regulation of metanephros development	2/179	23/18670	0.0202646	0.0963988	0.07272	PDGFRB/FAT4	2
BP	GO:1900746	regulation of vascular endothelial growth factor signaling pathway	2/179	23/18670	0.0202646	0.0963988	0.07272	DCN/SMOC2	2
BP	GO:2000050	regulation of non-canonical Wnt signaling pathway	2/179	23/18670	0.0202646	0.0963988	0.07272	DAAM2/DACT1	2
BP	GO:0031214	biomineral tissue development	5/179	163/18670	0.020533	0.0973349	0.0734262	COL1A2/S1PR1/IGF1/MEF2C/DDR2	5
BP	GO:0045931	positive regulation of mitotic cell cycle	5/179	163/18670	0.020533	0.0973349	0.0734262	FGFR1/IGF1/PDGFRB/SMOC2/CDT1	5
BP	GO:0007405	neuroblast proliferation	3/179	61/18670	0.0207779	0.0979155	0.0738642	FGFR1/SOX5/ASPM	3
BP	GO:0034113	heterotypic cell-cell adhesion	3/179	61/18670	0.0207779	0.0979155	0.0738642	CD200/THY1/VCAM1	3
BP	GO:0045123	cellular extravasation	3/179	61/18670	0.0207779	0.0979155	0.0738642	ITGA1/THY1/VCAM1	3
BP	GO:0014897	striated muscle hypertrophy	4/179	109/18670	0.0208714	0.0979155	0.0738642	IGF1/MEF2C/PDE5A/HAND2	4
BP	GO:0051149	positive regulation of muscle cell differentiation	4/179	109/18670	0.0208714	0.0979155	0.0738642	IGF1/MEF2C/BOC/MYOCD	4
BP	GO:0051261	protein depolymerization	4/179	109/18670	0.0208714	0.0979155	0.0738642	MAP1A/LMOD1/KIF18A/KIF18B	4
CC	GO:0062023	collagen-containing extracellular matrix	35/188	406/19717	1.65419e-23	4.56557e-21	3.62181e-21	A2M/COL1A2/COL3A1/COL4A1/COL4A2/COL5A1/COL6A3/COL8A1/COL15A1/VCAN/DCN/ECM2/ELN/FBN1/LAMA2/LUM/MFAP4/OGN/PRELP/SPARC/COL14A1/PXDN/SPARCL1/GPC6/EDIL3/SPON1/FBLN5/ADAMTS5/EMILIN1/NID2/ABI3BP/ADAMTS9/SMOC2/PODN/SSC5D	35
CC	GO:0044420	extracellular matrix component	14/188	51/19717	2.98873e-17	4.12444e-15	3.27187e-15	COL1A2/COL3A1/COL4A1/COL4A2/COL5A1/COL8A1/COL15A1/ELN/FBN1/LUM/MFAP4/COL14A1/FBLN5/EMILIN1	14
CC	GO:0005581	collagen trimer	13/188	87/19717	1.96036e-12	1.80353e-10	1.43072e-10	COL1A2/COL3A1/COL4A1/COL4A2/COL5A1/COL6A3/COL8A1/COL15A1/DCN/LUM/COL14A1/EMILIN1/C1QTNF7	13
CC	GO:0098644	complex of collagen trimers	7/188	19/19717	2.93024e-10	2.02186e-08	1.60392e-08	COL1A2/COL3A1/COL4A1/COL4A2/COL5A1/COL8A1/LUM	7
CC	GO:0005604	basement membrane	10/188	95/19717	2.4485e-08	1.35157e-06	1.07218e-06	COL4A1/COL4A2/COL5A1/COL8A1/COL15A1/FBN1/LAMA2/SPARC/NID2/SMOC2	10
CC	GO:0005788	endoplasmic reticulum lumen	15/188	309/19717	2.94245e-07	1.35353e-05	1.07374e-05	COL1A2/COL3A1/COL4A1/COL4A2/COL5A1/COL6A3/COL8A1/COL15A1/VCAN/FBN1/COL14A1/SPARCL1/SPON1/ADAMTS5/ADAMTSL1	15
CC	GO:0005925	focal adhesion	17/188	405/19717	3.65713e-07	1.39879e-05	1.10964e-05	CNN1/FHL1/ITGA1/DDR2/PDGFRB/TEK/THY1/TNS1/ITGA8/STARD8/SORBS1/FERMT2/ITGA11/ARHGAP31/ARHGAP24/DIXDC1/SYNPO2	17
CC	GO:0005924	cell-substrate adherens junction	17/188	408/19717	4.05446e-07	1.39879e-05	1.10964e-05	CNN1/FHL1/ITGA1/DDR2/PDGFRB/TEK/THY1/TNS1/ITGA8/STARD8/SORBS1/FERMT2/ITGA11/ARHGAP31/ARHGAP24/DIXDC1/SYNPO2	17
CC	GO:0030055	cell-substrate junction	17/188	412/19717	4.64526e-07	1.42455e-05	1.13008e-05	CNN1/FHL1/ITGA1/DDR2/PDGFRB/TEK/THY1/TNS1/ITGA8/STARD8/SORBS1/FERMT2/ITGA11/ARHGAP31/ARHGAP24/DIXDC1/SYNPO2	17
CC	GO:0005583	fibrillar collagen trimer	4/188	11/19717	2.50726e-06	6.29095e-05	4.99053e-05	COL1A2/COL3A1/COL5A1/LUM	4
CC	GO:0098643	banded collagen fibril	4/188	11/19717	2.50726e-06	6.29095e-05	4.99053e-05	COL1A2/COL3A1/COL5A1/LUM	4
CC	GO:0043202	lysosomal lumen	8/188	95/19717	3.52518e-06	8.10792e-05	6.43191e-05	VCAN/CTSK/DCN/LUM/OGN/PDGFRB/PRELP/GPC6	8
CC	GO:0001725	stress fiber	6/188	67/19717	4.27226e-05	0.000842245	0.000668143	MYLK/TEK/SORBS1/FERMT2/PDLIM3/SYNPO2	6
CC	GO:0097517	contractile actin filament bundle	6/188	67/19717	4.27226e-05	0.000842245	0.000668143	MYLK/TEK/SORBS1/FERMT2/PDLIM3/SYNPO2	6
CC	GO:0005796	Golgi lumen	7/188	102/19717	5.51512e-05	0.00101478	0.000805014	VCAN/DCN/LUM/MMP16/OGN/PRELP/GPC6	7
CC	GO:0032432	actin filament bundle	6/188	75/19717	8.09367e-05	0.00139616	0.00110756	MYLK/TEK/SORBS1/FERMT2/PDLIM3/SYNPO2	6
CC	GO:0043292	contractile fiber	10/188	234/19717	8.64434e-05	0.00140343	0.00111333	ACTA2/CACNA1C/CALD1/MYH11/ABCC9/FERMT2/SYNM/LMOD1/PDLIM3/SYNPO2	10
CC	GO:0042641	actomyosin	6/188	79/19717	0.000108264	0.00166005	0.0013169	MYLK/TEK/SORBS1/FERMT2/PDLIM3/SYNPO2	6
CC	GO:0005614	interstitial matrix	3/188	12/19717	0.000176165	0.00255903	0.00203005	ECM2/ABI3BP/SMOC2	3
CC	GO:0008305	integrin complex	4/188	31/19717	0.000205925	0.00284177	0.00225434	ITGA1/ITGA8/EMILIN1/ITGA11	4
CC	GO:0005775	vacuolar lumen	8/188	172/19717	0.000250669	0.00329451	0.00261349	VCAN/CTSK/DCN/LUM/OGN/PDGFRB/PRELP/GPC6	8
CC	GO:0044449	contractile fiber part	9/188	221/19717	0.000279441	0.00350572	0.00278104	ACTA2/CACNA1C/MYH11/ABCC9/FERMT2/SYNM/LMOD1/PDLIM3/SYNPO2	9
CC	GO:0098636	protein complex involved in cell adhesion	4/188	34/19717	0.000296815	0.00356178	0.00282552	ITGA1/ITGA8/EMILIN1/ITGA11	4
CC	GO:0042383	sarcolemma	7/188	136/19717	0.000332273	0.00382114	0.00303126	CACNA1C/COL6A3/LAMA2/SGCD/VCAM1/ABCC9/SYNM	7
CC	GO:0045177	apical part of cell	11/188	384/19717	0.00118602	0.0130937	0.0103871	DDR2/PDGFRB/TEK/THY1/VCAM1/ITGA8/DCHS1/LZTS1/KCNE4/FAT4/ASPM	11
CC	GO:0030016	myofibril	8/188	224/19717	0.00141964	0.01507	0.0119549	CACNA1C/CALD1/ABCC9/FERMT2/SYNM/LMOD1/PDLIM3/SYNPO2	8
CC	GO:0045121	membrane raft	9/188	315/19717	0.0033331	0.0335465	0.0266121	S1PR1/F2R/ITGA1/TEK/THY1/TRPC4/SORBS1/CLIP3/KIF18A	9
CC	GO:0098857	membrane microdomain	9/188	316/19717	0.00340327	0.0335465	0.0266121	S1PR1/F2R/ITGA1/TEK/THY1/TRPC4/SORBS1/CLIP3/KIF18A	9
CC	GO:0031093	platelet alpha granule lumen	4/188	67/19717	0.00384315	0.0338488	0.0268519	A2M/HGF/IGF1/SPARC	4
CC	GO:0001527	microfibril	2/188	10/19717	0.0038698	0.0338488	0.0268519	FBN1/MFAP4	2
CC	GO:0098858	actin-based cell projection	7/188	208/19717	0.00388151	0.0338488	0.0268519	ACTA2/ACTG2/PDGFRA/TEK/VCAM1/UNC5C/AOC3	7
CC	GO:0072686	mitotic spindle	5/188	109/19717	0.0039245	0.0338488	0.0268519	GEM/KIF18A/KIF18B/SKA1/ASPM	5
CC	GO:0051233	spindle midzone	3/188	34/19717	0.00410759	0.0343544	0.0272529	GEM/KIF18A/KIF18B	3
CC	GO:0098589	membrane region	9/188	328/19717	0.00433949	0.0350609	0.0278134	S1PR1/F2R/ITGA1/TEK/THY1/TRPC4/SORBS1/CLIP3/KIF18A	9
CC	GO:0000235	astral microtubule	2/188	11/19717	0.00470019	0.0350609	0.0278134	KIF18A/KIF18B	2
CC	GO:0005818	aster	2/188	11/19717	0.00470019	0.0350609	0.0278134	KIF18A/KIF18B	2
CC	GO:0031094	platelet dense tubular network	2/188	11/19717	0.00470019	0.0350609	0.0278134	F2R/MRVI1	2
CC	GO:0005913	cell-cell adherens junction	5/188	117/19717	0.00529643	0.0384688	0.0305168	CDH5/CDH11/SORBS1/PDLIM3/CDCA3	5
CC	GO:0031252	cell leading edge	10/188	403/19717	0.00544174	0.0385108	0.0305501	ACTA2/ACTG2/MYLK/THY1/ITGA8/UNC5C/LDB2/FERMT2/ARHGAP31/KIF18A	10
CC	GO:0098978	glutamatergic synapse	9/188	349/19717	0.00645	0.0443131	0.035153	CDH11/CHRM2/PTPRD/SPARC/SPARCL1/PPFIA2/GPC6/FXYD6/LRFN5	9
CC	GO:1990023	mitotic spindle midzone	2/188	13/19717	0.00658274	0.0443131	0.035153	KIF18A/KIF18B	2
CC	GO:0016528	sarcoplasm	4/188	80/19717	0.007208	0.0473669	0.0375756	MEF2C/PLN/SGCD/MRVI1	4
CC	GO:0005902	microvillus	4/188	83/19717	0.00819286	0.0525868	0.0417164	PDGFRA/TEK/VCAM1/AOC3	4
CC	GO:0030027	lamellipodium	6/188	193/19717	0.010625	0.066648	0.052871	ACTA2/ACTG2/MYLK/UNC5C/FERMT2/ARHGAP31	6
CC	GO:0031091	platelet alpha granule	4/188	91/19717	0.0112388	0.0689315	0.0546825	A2M/HGF/IGF1/SPARC	4
CC	GO:0005911	cell-cell junction	10/188	459/19717	0.012891	0.0773462	0.0613578	CDH5/CDH11/TEK/TRPC4/SORBS1/PCDHGA12/PDLIM3/JAM2/CDCA3/JAM3	10
CC	GO:0034705	potassium channel complex	4/188	96/19717	0.0134687	0.0786031	0.0623548	KCNJ8/KCNMB1/ABCC9/KCNE4	4
CC	GO:0030017	sarcomere	6/188	204/19717	0.0136701	0.0786031	0.0623548	CACNA1C/ABCC9/FERMT2/LMOD1/PDLIM3/SYNPO2	6
CC	GO:0030175	filopodium	4/188	104/19717	0.0175881	0.0990676	0.0785891	ACTA2/ACTG2/VCAM1/UNC5C	4
MF	GO:0005201	extracellular matrix structural constituent	27/182	163/17697	4.51042e-25	1.4298e-22	1.1822e-22	COL1A2/COL3A1/COL4A1/COL4A2/COL5A1/COL6A3/COL8A1/COL15A1/VCAN/DCN/ELN/FBN1/LAMA2/LUM/MFAP4/OGN/PRELP/SPARC/COL14A1/PXDN/EDIL3/SPON1/FBLN5/EMILIN1/NID2/ABI3BP/PODN	27
MF	GO:0005518	collagen binding	13/182	67/17697	1.46179e-13	2.31693e-11	1.91571e-11	CTSK/DCN/ECM2/ITGA1/LUM/DDR2/SPARC/COL14A1/SPARCL1/NID2/ITGA11/ABI3BP/PODN	13
MF	GO:0030020	extracellular matrix structural constituent conferring tensile strength	9/182	41/17697	2.78516e-10	2.94299e-08	2.43335e-08	COL1A2/COL3A1/COL4A1/COL4A2/COL5A1/COL6A3/COL8A1/COL15A1/COL14A1	9
MF	GO:0048407	platelet-derived growth factor binding	6/182	11/17697	4.82269e-10	3.82198e-08	3.16013e-08	COL1A2/COL3A1/COL4A1/COL5A1/PDGFRA/PDGFRB	6
MF	GO:0005178	integrin binding	12/182	132/17697	1.16192e-08	7.36659e-07	6.09092e-07	COL3A1/COL5A1/ECM2/FBN1/IGF1/THY1/VCAM1/EDIL3/FBLN5/ADAMTS5/EMILIN1/JAM3	12
MF	GO:0030021	extracellular matrix structural constituent conferring compression resistance	6/182	22/17697	7.08931e-08	3.74552e-06	3.09691e-06	VCAN/DCN/LUM/OGN/PRELP/PODN	6
MF	GO:0019838	growth factor binding	11/182	137/17697	1.73166e-07	7.84194e-06	6.48396e-06	A2M/COL1A2/COL3A1/COL4A1/COL5A1/FGFR1/LRRC32/PDGFRA/PDGFRB/TEK/PXDN	11
MF	GO:0050840	extracellular matrix binding	7/182	57/17697	1.85731e-06	7.3596e-05	6.08514e-05	DCN/ELN/SPARC/SPARCL1/SLIT2/ADAMTS5/SSC5D	7
MF	GO:0004714	transmembrane receptor protein tyrosine kinase activity	7/182	62/17697	3.30862e-06	0.000107017	8.84848e-05	EPHA3/FGFR1/DDR2/PDGFRA/PDGFRB/TEK/TIE1	7
MF	GO:0097493	structural molecule activity conferring elasticity	4/182	11/17697	3.37593e-06	0.000107017	8.84848e-05	ELN/FBN1/FBLN5/EMILIN1	4
MF	GO:0005539	glycosaminoglycan binding	12/182	229/17697	4.54714e-06	0.00013104	0.000108348	COL5A1/VCAN/DCN/ECM2/FBN1/FGF7/FGFR1/PRELP/SLIT2/ADAMTS5/ABI3BP/SMOC2	12
MF	GO:0008201	heparin binding	10/182	169/17697	1.00685e-05	0.000265977	0.000219917	COL5A1/ECM2/FBN1/FGF7/FGFR1/PRELP/SLIT2/ADAMTS5/ABI3BP/SMOC2	10
MF	GO:0050839	cell adhesion molecule binding	17/182	499/17697	1.62094e-05	0.00038125	0.000315229	CALD1/CDH5/CDH11/COL3A1/COL5A1/ECM2/FBN1/IGF1/PTPRD/THY1/TRPC4/VCAM1/EDIL3/FBLN5/ADAMTS5/EMILIN1/JAM3	17
MF	GO:0019199	transmembrane receptor protein kinase activity	7/182	79/17697	1.68375e-05	0.00038125	0.000315229	EPHA3/FGFR1/DDR2/PDGFRA/PDGFRB/TEK/TIE1	7
MF	GO:0003779	actin binding	15/182	431/17697	4.07834e-05	0.000861889	0.000712636	CALD1/CNN1/MAP1A/MYH11/MYLK/TNS1/GAS7/SORBS1/FERMT2/DAAM2/LMOD1/PDLIM3/KIF18A/DIXDC1/SYNPO2	15
MF	GO:1901681	sulfur compound binding	11/182	250/17697	5.7359e-05	0.00113643	0.000939632	COL5A1/ECM2/FBN1/FGF7/FGFR1/PRELP/SLIT2/ADAMTS5/ABI3BP/HPSE2/SMOC2	11
MF	GO:0099106	ion channel regulator activity	7/182	118/17697	0.000218856	0.00406522	0.00336124	GEM/KCNMB1/PLN/PRKG1/ABCC9/KCNE4/FXYD6	7
MF	GO:0005516	calmodulin binding	9/182	200/17697	0.000230832	0.00406522	0.00336124	CACNA1C/CALD1/CNN1/GEM/MYH11/MYLK/PDE1A/RASGRF2/ASPM	9
MF	GO:0004713	protein tyrosine kinase activity	7/182	134/17697	0.000474911	0.00781307	0.00646008	EPHA3/FGFR1/DDR2/PDGFRA/PDGFRB/TEK/TIE1	7
MF	GO:0043394	proteoglycan binding	4/182	36/17697	0.000492938	0.00781307	0.00646008	COL5A1/CTSK/SLIT2/HPSE2	4
MF	GO:0016247	channel regulator activity	7/182	144/17697	0.000729566	0.011013	0.00910586	GEM/KCNMB1/PLN/PRKG1/ABCC9/KCNE4/FXYD6	7
MF	GO:0070888	E-box binding	4/182	50/17697	0.00172337	0.0248322	0.020532	TCF4/ZEB1/TCF21/HAND2	4
MF	GO:0001228	DNA-binding transcription activator activity, RNA polymerase II-specific	12/182	439/17697	0.00200325	0.0276101	0.0228289	EBF1/ETV1/FOXF1/GLI2/MEF2C/PGR/TCF4/TCF21/HAND2/ZEB2/HEYL/MYOCD	12
MF	GO:0015631	tubulin binding	10/182	336/17697	0.00256218	0.0338421	0.0279817	MAP1A/UNC5C/LZTS1/SYT11/CLIP3/KIF18A/SGIP1/DIXDC1/KIF18B/SKA1	10
MF	GO:0008081	phosphoric diester hydrolase activity	5/182	94/17697	0.00285684	0.0353675	0.029243	EDNRA/PDE1A/PDE3A/PLCL1/PDE5A	5
MF	GO:0004114	3',5'-cyclic-nucleotide phosphodiesterase activity	3/182	28/17697	0.00290081	0.0353675	0.029243	PDE1A/PDE3A/PDE5A	3
MF	GO:0098631	cell adhesion mediator activity	4/182	59/17697	0.00317043	0.036356	0.0300603	ITGA1/CD200/EMILIN1/ITGA11	4
MF	GO:0004112	cyclic-nucleotide phosphodiesterase activity	3/182	29/17697	0.00321126	0.036356	0.0300603	PDE1A/PDE3A/PDE5A	3
MF	GO:0051393	alpha-actinin binding	3/182	37/17697	0.00643045	0.068551	0.05668	CACNA1C/PDLIM3/SYNPO2	3
MF	GO:1902282	voltage-gated potassium channel activity involved in ventricular cardiac muscle cell action potential repolarization	2/182	12/17697	0.00648747	0.068551	0.05668	KCNJ8/KCNE4	2
MF	GO:0070679	inositol 1,4,5 trisphosphate binding	2/182	13/17697	0.00761544	0.077874	0.0643886	PLCL1/TRPC4	2
MF	GO:0046332	SMAD binding	4/182	80/17697	0.00933004	0.0870175	0.0719487	COL1A2/COL3A1/ZEB2/MYOCD	4
MF	GO:0005161	platelet-derived growth factor receptor binding	2/182	15/17697	0.0101143	0.0870175	0.0719487	PDGFRA/PDGFRB	2
MF	GO:0005523	tropomyosin binding	2/182	15/17697	0.0101143	0.0870175	0.0719487	CALD1/LMOD1	2
MF	GO:0030553	cGMP binding	2/182	15/17697	0.0101143	0.0870175	0.0719487	PRKG1/PDE5A	2
MF	GO:0086008	voltage-gated potassium channel activity involved in cardiac muscle cell action potential repolarization	2/182	15/17697	0.0101143	0.0870175	0.0719487	KCNJ8/KCNE4	2
MF	GO:0008013	beta-catenin binding	4/182	82/17697	0.0101566	0.0870175	0.0719487	CDH5/TRPC4/DACT1/DACT3	4
MF	GO:0016641	oxidoreductase activity, acting on the CH-NH2 group of donors, oxygen as acceptor	2/182	16/17697	0.0114816	0.093083	0.0769638	VCAM1/AOC3	2
MF	GO:0008307	structural constituent of muscle	3/182	46/17697	0.0117455	0.093083	0.0769638	MYH11/SYNM/PDLIM3	3
MF	GO:0042805	actinin binding	3/182	46/17697	0.0117455	0.093083	0.0769638	CACNA1C/PDLIM3/SYNPO2	3

## Sheet: KEGG enrichment
ONTOLOGY	ID	Description	GeneRatio	BgRatio	pvalue	p.adjust	qvalue	geneID	Count
KEGG	hsa04151	PI3K-Akt signaling pathway	17/87	354/8076	1.65551e-07	1.65551e-07	4.15592e-06	CHRM2/COL1A2/COL4A1/COL4A2/COL6A3/F2R/FGF7/FGFR1/HGF/IGF1/ITGA1/LAMA2/PDGFRA/PDGFRB/TEK/ITGA8/ITGA11	17
KEGG	hsa04510	Focal adhesion	13/87	201/8076	1.93535e-07	1.93535e-07	4.15592e-06	COL1A2/COL4A1/COL4A2/COL6A3/HGF/IGF1/ITGA1/LAMA2/MYLK/PDGFRA/PDGFRB/ITGA8/ITGA11	13
KEGG	hsa04022	cGMP-PKG signaling pathway	12/87	167/8076	1.90475e-07	1.90475e-07	4.15592e-06	ADRA2A/CACNA1C/EDNRA/KCNJ8/KCNMB1/MEF2C/MYLK/PDE3A/PLN/PRKG1/PDE5A/MRVI1	12
KEGG	hsa04270	Vascular smooth muscle contraction	11/87	135/8076	1.7962e-07	1.7962e-07	4.15592e-06	ACTA2/ACTG2/CACNA1C/CALD1/EDNRA/KCNMB1/MYH11/MYLK/PRKG1/CALCRL/MRVI1	11
KEGG	hsa04810	Regulation of actin cytoskeleton	11/87	218/8076	1.99045e-05	1.99045e-05	0.00026714	CHRM2/F2R/FGF7/FGFR1/ITGA1/MYH11/MYLK/PDGFRA/PDGFRB/ITGA8/ITGA11	11
KEGG	hsa04974	Protein digestion and absorption	10/87	103/8076	1.29558e-07	1.29558e-07	4.15592e-06	COL1A2/COL3A1/COL4A1/COL4A2/COL5A1/COL6A3/COL8A1/COL15A1/ELN/COL14A1	10
KEGG	hsa04020	Calcium signaling pathway	10/87	201/8076	5.50135e-05	5.50135e-05	0.000590671	CACNA1C/CHRM2/EDNRA/F2R/MYLK/PDE1A/PDGFRA/PDGFRB/PLN/PTGFR	10
KEGG	hsa04010	MAPK signaling pathway	10/87	294/8076	0.00117341	0.00117341	0.00899908	CACNA1C/FGF7/FGFR1/HGF/IGF1/MEF2C/PDGFRA/PDGFRB/RASGRF2/TEK	10
KEGG	hsa05165	Human papillomavirus infection	10/87	331/8076	0.00282449	0.00282449	0.0178389	COL1A2/COL4A1/COL4A2/COL6A3/ITGA1/LAMA2/PDGFRB/ITGA8/ITGA11/HEYL	10
KEGG	hsa04512	ECM-receptor interaction	8/87	88/8076	4.17342e-06	4.17342e-06	7.46823e-05	COL1A2/COL4A1/COL4A2/COL6A3/ITGA1/LAMA2/ITGA8/ITGA11	8
KEGG	hsa05414	Dilated cardiomyopathy	8/87	96/8076	8.02841e-06	8.02841e-06	0.000123143	CACNA1C/IGF1/ITGA1/LAMA2/PLN/SGCD/ITGA8/ITGA11	8
KEGG	hsa05205	Proteoglycans in cancer	8/87	205/8076	0.00157606	0.00157606	0.0112813	COL1A2/DCN/FGFR1/HGF/HSPB2/IGF1/LUM/HPSE2	8
KEGG	hsa04015	Rap1 signaling pathway	8/87	210/8076	0.00183586	0.00183586	0.0123196	F2R/FGF7/FGFR1/HGF/IGF1/PDGFRA/PDGFRB/TEK	8
KEGG	hsa04014	Ras signaling pathway	8/87	232/8076	0.00340789	0.00340789	0.0203278	FGF7/FGFR1/HGF/IGF1/PDGFRA/PDGFRB/RASGRF2/TEK	8
KEGG	hsa04080	Neuroactive ligand-receptor interaction	8/87	341/8076	0.0300329	0.0300329	0.111193	ADRA2A/CHRM2/S1PR1/EDNRA/F2R/PTGFR/P2RY14/CALCRL	8
KEGG	hsa05410	Hypertrophic cardiomyopathy	7/87	90/8076	4.7824e-05	4.7824e-05	0.000570532	CACNA1C/IGF1/ITGA1/LAMA2/SGCD/ITGA8/ITGA11	7
KEGG	hsa04514	Cell adhesion molecules	7/87	149/8076	0.00107617	0.00107617	0.00888823	CDH5/VCAN/VCAM1/ITGA8/JAM2/JAM3/NEGR1	7
KEGG	hsa05218	Melanoma	6/87	72/8076	0.000116148	0.000116148	0.00113369	FGF7/FGFR1/HGF/IGF1/PDGFRA/PDGFRB	6
KEGG	hsa05412	Arrhythmogenic right ventricular cardiomyopathy	6/87	77/8076	0.000168846	0.000168846	0.00151072	CACNA1C/ITGA1/LAMA2/SGCD/ITGA8/ITGA11	6
KEGG	hsa04024	cAMP signaling pathway	6/87	216/8076	0.0286783	0.0286783	0.109969	CACNA1C/CHRM2/EDNRA/F2R/PDE3A/PLN	6
KEGG	hsa05215	Prostate cancer	5/87	97/8076	0.00383022	0.00383022	0.0216445	FGFR1/IGF1/PDGFRA/PDGFRB/ZEB1	5
KEGG	hsa04933	AGE-RAGE signaling pathway in diabetic complications	5/87	100/8076	0.00436358	0.00436358	0.0234255	COL1A2/COL3A1/COL4A1/COL4A2/VCAM1	5
KEGG	hsa05146	Amoebiasis	5/87	102/8076	0.00474736	0.00474736	0.0242722	COL1A2/COL3A1/COL4A1/COL4A2/LAMA2	5
KEGG	hsa04670	Leukocyte transendothelial migration	5/87	114/8076	0.00756895	0.00756895	0.0353333	CDH5/THY1/VCAM1/JAM2/JAM3	5
KEGG	hsa04611	Platelet activation	5/87	124/8076	0.0106797	0.0106797	0.0458667	COL1A2/COL3A1/F2R/MYLK/PRKG1	5
KEGG	hsa04926	Relaxin signaling pathway	5/87	129/8076	0.0125232	0.0125232	0.0517152	ACTA2/COL1A2/COL3A1/COL4A1/COL4A2	5
KEGG	hsa05224	Breast cancer	5/87	147/8076	0.0209246	0.0209246	0.0832088	FGF7/FGFR1/IGF1/PGR/HEYL	5
KEGG	hsa04360	Axon guidance	5/87	181/8076	0.0453158	0.0453158	0.152046	EPHA3/TRPC4/UNC5C/SLIT2/BOC	5
KEGG	hsa04924	Renin secretion	4/87	69/8076	0.00637953	0.00637953	0.0311346	CACNA1C/EDNRA/PDE1A/PDE3A	4
KEGG	hsa01521	EGFR tyrosine kinase inhibitor resistance	4/87	79/8076	0.0102245	0.0102245	0.0457411	HGF/IGF1/PDGFRA/PDGFRB	4
KEGG	hsa05230	Central carbon metabolism in cancer	3/87	70/8076	0.0394235	0.0394235	0.136543	FGFR1/PDGFRA/PDGFRB	3
KEGG	hsa05214	Glioma	3/87	75/8076	0.0468221	0.0468221	0.15234	IGF1/PDGFRA/PDGFRB	3
KEGG	hsa04392	Hippo signaling pathway - multiple species	2/87	29/8076	0.0385908	0.0385908	0.136543	DCHS1/FAT4	2
KEGG	hsa00230	Purine metabolism	4/87	130/8076	0.0513365	0.0513365	0.162115	ENTPD1/PDE1A/PDE3A/PDE5A	4
KEGG	hsa05202	Transcriptional misregulation in cancer	5/87	192/8076	0.0557897	0.0557897	0.171144	RUNX1T1/ETV1/IGF1/MEF2C/ZEB1	5
